# Supplementary material for: CELLECT: contrastive embedding learning for large-scale efficient cell tracking
Source: Nat Methods. 2025 Oct 20;22(11):2411–22. doi: 10.1038/s41592-025-02886-x (PMC12615263; doi:10.1038/s41592-025-02886-x)
Supplement: Supplementary file 8 — Completed light microscopy reporting table covering all imaging modalities used in the study. [file 41592_2025_2886_MOESM8_ESM.xlsx]

## Sheet: Light microscopy
Light microscopy reporting table
Hardware 1	2pSAM
Instrument and Camera	two-photon synthetic aperture microscopy (2pSAM, Zhao,Z. et al. Cell. 2023)
Resolution	0.33 μm × 0.33 μm × 0.5 μm( for macrophage, neutrophil, bateria, and neuron dataset)								1.34 μm × 1.34 μm ×1 μm ( for GC dataset)						1.34 μm × 1.34 μm × 2 μm ( for dual channel T-cell dataset)
Filters and Light Sources
	Dichroic mirror		Thorlabs DMSP805L/DMLP490R/DMLP567R/DMLP650R
	Emission filter		Chroma ET610/75m/ET670/50m
			Thorlabs MF460-60/MF525-39
	femtosecond laser		Spectra-Physics InSight X3, Newport
Quality Control
Is this the first report of the instrument? If yes, response to the below points is required and providing validation data is encouraged.
Yes	FALSE
No	TRUE
Methodology
Sample preparation and imaging	Water immersion objective lens, room temperature, in vivo
Fluorophores	Bacteria labeling		Streptococcus pneumoniae (TH870, serotype 6A) expressing GFP						Ex) 1000 nm two photon			Em) Thorlabs MF525-39
	Neutrophil labeling		PE-conjugated anti-F4/80						Ex) 1000 nm two photon			Em) Chroma ET610/75m
	Macrophage labeling		PE-Cy5-conjugated anti-Ly6G						Ex) 1000 nm two photon			Em) Chroma ET670/50m
	T-cell (dual channel)		OT-II DsRed and OT-II GFP at a ratio of 1:5 expression
Acquisition
Software	MATLAB R2021a (Mathworks) and ScanImage (version SI5.7R1. refer to Zhao,Z. et al. Cell. 2023. https://di.org/10.1016/j.cell.2023.04.016)											We note that conventional two-photon mode was used for dual channel T-cell in lymph node imaging dataset acquisition
Enhancements	N/A
Imaging parameters	4 μs dwell time
Size	512x 512 x 50 voxels (for macrophage, neutrophil, bateria, and neuron dataset)								512x 512 x 200 voxels (for GC dataset)						512x 512 x 50 voxels (for dual channel T-cell dataset)
Image Processing
Software	MATLAB R2021a (Mathworks) and ScanImage (version SI5.7R1. refer to Zhao,Z. et al. Cell. 2023. https://di.org/10.1016/j.cell.2023.04.016)
Workflow	1. Acqusition
	2. 3D-reconsturction with DAO (digital adaptive optics, Zhao,Z. et al. Cell. 2023. https://di.org/10.1016/j.cell.2023.04.016)
Hardware 2	sLFM	(only for Supplementary Video 1)
Instrument and Camera	Scanning Light field microscopy
Resolution	0.18 μm × 0.18 μm × 2 μm
Filters and Light Sources
	Illumination LED		89 North LDI-488
	Dichroic mirror		Chroma ZT405/488/561/640xv2
	Excitatoin filter		Chroma ZET405/488/561/640xv2
	Emission filter		Chroma ZET405/488/561/640mv2
	Camera		CMOSIS CMV50000
Quality Control
Is this the first report of the instrument? If yes, response to the below points is required and providing validation data is encouraged.
Yes	FALSE
No	TRUE
Methodology
Sample preparation and imaging	Air objective lens, room temperature, in vivo
Fluorophores	PE-conjugated anti-Ly6G			ex:561 nm, Em: 575 nm
Acquisition
Software	Scanlmage (jiamin, Wu et al. cell 2021. https:/doi.org/10.1016/j.cell1.2021.04.029).
Enhancements	N/A
Imaging parameters	4 ms exposure time
Size	512x 512 x 50 voxels (for neutrophil dataset in Supplementary Video 1)
Image Processing
Software	SeReNet (Zhi Lu et al. Nature Methods. 2025. https://doi.org/10.1038/s41592-025-02698-z)
Workflow	1. Acqusition
	2. 3D-reconsturction with SeReNet (Zhi Lu et al. Nature Methods. 2025. https://doi.org/10.1038/s41592-025-02698-z)
