# Supplementary material for: CELLECT: contrastive embedding learning for large-scale efficient cell tracking
Source: Nat Methods. 2025 Oct 20;22(11):2411–22. doi: 10.1038/s41592-025-02886-x (PMC12615263; doi:10.1038/s41592-025-02886-x)
Supplement: Supplementary file 9 — Excel file with all numerical values for Fig. 2. [file 41592_2025_2886_MOESM9_ESM.xlsx]

## Sheet: Fig. 2a
	False positive	False negative	Identity switch	False positive division	False negative division	Sum
Ours	1.26	3.56	0.013	0.076	0.41	5.32
Linajea+ csc+ssVM	3.7	5.6	0.046	0.053	0.4	9.6
Linajea	3.6	5.5	0.062	0.89	0.26	10.3
StarrayNite	7.9	13	0.62	0.58	1.2	24

## Sheet: Fig. 2b
t	Linajea	Linajea+ncsc+sSVM	Imaris	CELLECT	StarryNite
0		0.995536	1	1	1
0.742992	0.989136
1			0.82951	0.996994	0.979501
2			0.805832	0.995725	0.968351
2.49916	0.984691
3			0.786013	0.994527	0.958202
4			0.768854	0.993523	0.948345
4.32286	0.984198
5			0.754071	0.992537	0.938832
5.94394	0.980741
6			0.740498	0.991631	0.929601
7			0.72832	0.990768	0.920788
7.63256	0.97679
8			0.717005	0.989906	0.912174
9			0.706507	0.989109	0.903896
9.32118	0.97284
10			0.696482	0.988317	0.895928
11			0.686727	0.987616	0.888196
11.0773	0.969877
12			0.677335	0.986943	0.880597
12.8335	0.967407
13			0.668453	0.986255	0.873271
14			0.659915	0.985552	0.866145
14.5897	0.964444
15			0.651637	0.984834	0.859339
16			0.643483	0.984098	0.852761
17			0.635539	0.983394	0.846328
17.6292	0.957037
18			0.627838	0.982675	0.839848
19			0.620129	0.982011	0.83356
20			0.61252	0.981357	0.827405
21			0.604944	0.980739	0.821439
21.0064	0.952099
22			0.597548	0.980109	0.815556
23			0.590322	0.979466	0.809728
23.0303		0.964286
24			0.583145	0.978836	0.804045
25			0.575964	0.978245	0.798372
25.4644	0.942222
26			0.568914	0.977618	0.792789
27			0.561893	0.977005	0.787235
27.2205	0.939259
28			0.554878	0.976409	0.781872
28.3502		0.958829
29			0.547872	0.975828	0.776604
29.0442	0.938272
29.382	0.938272
30			0.540754	0.975239	0.771427
30.2357		0.955853
31			0.533655	0.974638	0.766331
31.1381	0.934815
32			0.526563	0.974024	0.761187
32.0539		0.952877
32.9618	0.93284
33			0.519435	0.973371	0.755958
33.8721		0.950893
34			0.512245	0.972791	0.750629
34.6505	0.929877
35			0.505125	0.972203	0.745309
35.6229		0.948413
36			0.498036	0.971602	0.740021
36.4742	0.928395
37			0.490849	0.971018	0.734656
37.3737		0.945933
38			0.48359	0.970423	0.729274
38.2979	0.925926
39			0.476396	0.969815	0.723835
39.1919		0.943452
40			0.469102	0.969194	0.71841
40.054	0.923457
41			0.461828	0.968559	0.712888
41.0101		0.940972
41.8777	0.920988
42			0.454614	0.967913	0.707336
42.8283		0.938988
43			0.447384	0.967254	0.701744
43.6339	0.918519
44			0.440135	0.966581	0.696031
45			0.432896	0.965924	0.690236
45.4576	0.916049
45.7239		0.93502
46			0.425708	0.965252	0.684445
47			0.418591	0.964565	0.678669
47.2813	0.91358
48			0.411532	0.963864	0.672729
49			0.404644	0.963148	0.666816
49.0375	0.910617
49.2256		0.930556
50			0.397755	0.962451	0.660945
50.8612	0.907654
51			0.390959	0.96174	0.655094
52			0.384218	0.961011	0.649207
52.6174	0.904691
53			0.377606	0.960263	0.643244
54			0.371044	0.959535	0.637329
54.3735	0.901728
54.5455		0.924107
55			0.364534	0.95879	0.631502
56			0.357942	0.958025	0.625564
56.1297	0.898765
56.229		0.921131
57			0.3512	0.957244	0.619617
57.8858	0.895802
58			0.344538	0.95644	0.61354
58.1818		0.919643
59			0.337882	0.955619	0.607294
59.642	0.89284
60			0.331233	0.954773	0.601067
60.202		0.918155
61			0.324579	0.953905	0.594755
61.4657	0.89037
61.9529		0.914683
62			0.318221	0.953011	0.588503
63			0.31191	0.952091	0.582204
63.2219	0.887407
63.7037		0.911706
64			0.305703	0.951144	0.575755
64.978	0.883457
65			0.299563	0.950167	0.569192
65.4545		0.909226
66			0.29358	0.949159	0.562728
66.7342	0.879506
67			0.287883	0.94812	0.556389
67.2054		0.905258
68			0.282396	0.947051	0.549955
68.4904	0.876543
69			0.276991	0.945995	0.543606
69.0236		0.904266
70			0.271674	0.944906	0.537113
70.2465	0.87358
70.7071		0.900298
71			0.266438	0.943785	0.530444
71.9352	0.86963
72			0.261251	0.942629	0.523909
72.4579		0.896329
73			0.25618	0.941432	0.517343
73.6913	0.865679
74			0.251167	0.940196	0.510821
74.2087		0.892857
75			0.246155	0.938934	0.504114
75.4475	0.861728
75.9596		0.889881
76			0.241132	0.937637	0.497295
76.3636		0.888393
77			0.236182	0.936309	0.49047
77.2036	0.858272
78			0.231362	0.93499	0.483424
78.3165		0.885913
78.9598	0.854815
79			0.226534	0.933637	0.476562
80			0.221756	0.932249	0.469674
80.0673		0.881944
80.716	0.85037
81			0.21732	0.930881	0.462879
81.7508		0.876488
82			0.212873	0.929487	0.456016
82.4721	0.84642
83			0.208447	0.928057	0.449084
83.5017		0.873512
84			0.204079	0.926599	0.442151
84.1608	0.842469
85			0.199669	0.925109	0.435068
85.2525		0.871032
85.8494	0.838025
86			0.195355	0.923644	0.428108
87			0.191297	0.922196	0.420892
87.0034		0.868056
87.538	0.832593
88			0.187569	0.920734	0.413831
88.6869		0.863591
89			0.183762	0.91934	0.407063
89.2942	0.828148
90			0.180065	0.917933	0.400323
90.3704		0.858631
91			0.176599	0.916524	0.393637
91.0503	0.824198
92			0.172944	0.915129	0.387106
92.0539		0.854167
92.8065	0.820247
93			0.169229	0.913792	0.380322
93.064		0.855655
93.8047		0.85119
94			0.16549	0.912464	0.373919
94.4951	0.816296
94.8148		0.851687
95			0.161919	0.911168	0.367631
95.6229		0.84871
96			0.158318	0.909862	0.361295
96.2513	0.81284
97			0.154794	0.9085	0.355112
97.3737		0.845238
98			0.151252	0.907129	0.348902
98.0074	0.808889
98.2492		0.842262
99			0.147628	0.905743	0.342541
99.7636	0.803951
99.9327		0.837798
100			0.144012	0.904335	0.336134
101			0.140419	0.902899	0.32963
101.385	0.799012
101.683		0.834325
102			0.137026	0.901423	0.323217
103			0.133843	0.899909	0.316735
103.073	0.794074
103.434		0.830357
104			0.130725	0.898344	0.310461
104.694	0.788642
105			0.127544	0.896762	0.304131
105.118		0.826389
106			0.124334	0.895137	0.297651
106.383	0.783704
106.869		0.823413
107			0.121016	0.893456	0.291041
107.273		0.821429
108			0.117674	0.891719	0.284476
108.072	0.778765
108.687		0.816964
109			0.114399	0.88992	0.277956
109.693	0.773333
110			0.111288	0.888058	0.271299
110.37		0.812996
111			0.108149	0.886234	0.264566
111.314	0.767407
111.987		0.808036
112			0.105176	0.884451	0.258046
113			0.102281	0.882614	0.251752
113.002	0.761481
113.468		0.800595
114			0.099477	0.880708	0.245725
114.623	0.755556
115			0.096668	0.878831	0.239979
115.219		0.796131
116			0.093855	0.876881	0.234323
116.177	0.74963
116.835		0.789683
117			0.091142	0.874853	0.228547
117.798	0.74321
118			0.088408	0.87288	0.222706
118.182		0.785714
119			0.085775	0.870839	0.217155
119.352	0.73679
119.933		0.779266
120			0.083258	0.868713	0.211373
120.973	0.73037
121			0.080847	0.866528	0.205529
121.549		0.773313
122			0.078677	0.864383	0.199764
122.526	0.723951
123			0.076403	0.862161	0.193844
123.098		0.766865
124			0.074019	0.859857	0.187886
124.08	0.717037
124.714		0.761409
125			0.071645	0.857593	0.181887
125.633	0.710123
126			0.069161	0.855226	0.175742
126.263		0.753968
127			0.066816	0.852766	0.169946
127.119	0.702716
127.879		0.748016
128			0.064333	0.85025	0.164076
128.673	0.695802
129			0.06186	0.847634	0.158179
129.428		0.741567
130			0.059382	0.844955	0.152353
130.159	0.688395
130.976		0.734623
131			0.056757	0.842212	0.146175
131.645	0.680494
132			0.054408	0.839602	0.140181
132.458		0.727183
133			0.052063	0.836809	0.134115
133.131	0.672593
134			0.050218	0.833905	0.127885
134.007		0.719742
134.684	0.664691
135			0.048539	0.830912	0.122306
136			0.046941	0.827772	0.116618
136.17	0.65679
137			0.045401	0.824594	0.110906
137.576		0.702877
137.589	0.648889
138			0.043687	0.821655	0.105705
139			0.042024	0.818771	0.100683
139.075	0.641481
139.192		0.696429
140			0.0404	0.815517	0.095996
140.628	0.634568
140.741		0.689484
141			0.038854	0.812295	0.091937
142			0.037416	0.80901	0.088235
142.047	0.62716
142.29		0.68254
143			0.035897	0.805888	0.08452
143.398	0.618765
143.771		0.674603
144			0.034302	0.802713	0.08062
144.816	0.61037
145			0.033024	0.799288	0.076725
145.118		0.666171
146			0.031685	0.795762	0.073259
146.302	0.602963
146.599		0.65873
147			0.030497	0.792087	0.069854
147.72	0.595062
148			0.029257	0.788255	0.066512
148.148		0.651786
149			0.027957	0.784301	0.063011
149.139	0.586667
149.63		0.644345
150			0.026813	0.78022	0.06044
150.557	0.578765
150.976		0.634921
151			0.025606	0.77628	0.057727
151.908	0.57037
152			0.02434	0.772216	0.054879
152.593		0.628968
153			0.023016	0.768201	0.052137
153.259	0.561481
154			0.021864	0.764056	0.049255
154.007		0.620536
154.745	0.553086
155			0.020659	0.759715	0.046237
155.421		0.612103
156			0.019395	0.755164	0.043073
156.163	0.544691
156.835		0.603671
157			0.018069	0.750387	0.04001
157.514	0.535802
158			0.016667	0.745503	0.037566
158.182		0.594742
158.865	0.526914
159			0.01546	0.740439	0.034988
159.529		0.585813
160			0.014182	0.735539	0.032258
160.216	0.518025
160.943		0.576885
161			0.013124	0.73067	0.029672
161.567	0.509136
162			0.012009	0.725542	0.026948
162.357		0.568452
162.918	0.500247
163			0.010824	0.720084	0.024354
163.771		0.559524
164			0.009571	0.714418	0.021612
164.201	0.490864
164.983		0.549107
165			0.008249	0.708439	0.018718
165.417	0.480988
165.657		0.547619
166			0.007178	0.702121	0.015987
166.633	0.471111
167			0.00638	0.695433	0.014103
167.003		0.538194
167.984	0.461728
168			0.005534	0.688343	0.012107
168.283		0.52877
169			0.004993	0.681526	0.009986
169.335	0.45284
170			0.004417	0.674641	0.008465
170.438		0.511409
170.483	0.442963
171			0.003801	0.667047	0.006842
171.448		0.500496
171.564	0.432593
172			0.00314	0.659341	0.005102
172.712	0.422222
172.795		0.491567
173			0.002427	0.651699	0.004045
173.995	0.41284
174			0.001661	0.645349	0.002907
174.209		0.482639
175			0.001277	0.639574	0.002128
175.414	0.404444
175.556		0.47371
176			0.000871	0.633987	0.001743
176.832	0.395556
176.97		0.464782
177			0.000446	0.628737	0.001339
178			0	0.623857	0.000914
178.115	0.386173
178.316		0.455853
179			0	0.618735	0.000468
179.466	0.37679
179.731		0.446925
180			0	0.613058	0
180.885	0.367901
181			0	0.607283	0
181.077		0.437996
182			0	0.601212	0
182.303	0.359506
182.424		0.428571
183			0	0.594819	0
183.249	0.351605
183.587	0.34963
183.704		0.418651
184			0	0.588079	0
184.667	0.342716
184.983		0.40873
185			0	0.58151	0
186			0	0.574564	0
186.018	0.333333
186.061		0.401786
186.061		0.398313
187			0	0.567207	0
187.138		0.391369
187.302	0.323457
188			0	0.559403	0
188.417		0.381944
188.517	0.313086
189			0	0.551108	0
189.091		0.369544
189.666	0.302716
190			0	0.542567	0
190.949	0.29284
191			0	0.533465	0
192			0	0.524068	0
192.66		0.344246
193			0	0.514366	0
193.245	0.275556
193.872		0.334325
194			0	0.505072	0
194.596	0.266667
194.68		0.323413
195			0	0.496252	0
195.677	0.256296
195.758		0.314484
196			0	0.487578	0
196.758	0.245432
196.97		0.305556
197			0	0.478261	0
198			0	0.469115	0
198.041	0.236049
198.114		0.295635
198.244	0.232593
199			0	0.459272	0
199.394		0.285714
199.595	0.22321

## Sheet: Fig 2c
Linajea	Imaris	StarryNite	Ours
111 256	5.58	5.4	1 951

## Sheet: Fig. 2e
	False positive	False negative	Identity switch	False positive division	False negative division	Sum
Ours	6.37	3.68	0.07	0.777	1.14	12.04
Linajea+ csc+ssVM	13	5.3	0.59	0.2	0.49	20
Linajea	12	6.5	0.46	1.5	0.4	21
StarrayNite	22	18	2.4	0.66	1.6	45

## Sheet: Fig. 2f
t	Linajea	Linajea+ncsc+sSVM	Imaris	CELLECT	StarryNite
0	0.990575		1	1	1
0.608778		0.995516
1			0.925994	0.999899	0.951942
1.61616	0.985119
2			0.908387	0.997986	0.920454
3			0.893325	0.996079	0.891006
3.09764	0.980159
4			0.87994	0.99415	0.863286
4.64647	0.976687
5			0.86742	0.992237	0.837314
6			0.855741	0.990361	0.812763
7			0.844694	0.988462	0.78921
7.2836		0.982063
8			0.834345	0.986562	0.766758
9			0.824422	0.98464	0.745128
10			0.814917	0.982697	0.724208
11			0.805991	0.980731	0.704086
11.5152	0.959821
12			0.797289	0.978763	0.684774
13			0.788894	0.976752	0.666105
13.9584		0.96861
14			0.780785	0.974784	0.647847
14.5455	0.950893
15			0.772883	0.972836	0.630124
16			0.765156	0.970887	0.612683
16.9697	0.946429
17			0.757644	0.968939	0.595772
18			0.750295	0.96695	0.579447
19			0.743119	0.965008	0.563352
19.1919	0.940476
20			0.736071	0.963091	0.547488
20.6061	0.934524
21			0.72921	0.961134	0.532157
22			0.722543	0.959162	0.517043
22.4242	0.931052
23			0.715944	0.957215	0.502328
23.3299		0.950174
24			0.709352	0.95525	0.487874
24.2424	0.927579
25			0.703001	0.953316	0.473645
25.0828		0.946687
25.9933	0.923611
26			0.696763	0.951342	0.459472
26.8358		0.943199
27			0.690659	0.949381	0.445491
27.7441	0.919643
28			0.684484	0.947401	0.43197
28.5887		0.939711
29			0.678437	0.945408	0.418696
29.4949	0.915675
30			0.67246	0.94342	0.40535
30.3414		0.936721
31			0.666493	0.941389	0.392299
31.1785	0.911706
32			0.660593	0.939344	0.37966
32.094		0.933732
32.9293	0.907738
33			0.65471	0.937334	0.36727
33.914		0.930742
34			0.648725	0.935297	0.355125
34.6128	0.90377
35			0.642772	0.933273	0.343251
35.667		0.927255
36			0.636845	0.93124	0.331615
36.3636	0.899802
37			0.630936	0.929245	0.320071
37.4873		0.923767
38			0.625095	0.92721	0.308694
38.1145	0.895833
39			0.619161	0.925141	0.297666
39.2399		0.920777
39.798	0.891369
40			0.613249	0.923084	0.286933
40.9929		0.917289
41			0.607263	0.92102	0.276593
41.4815	0.886905
42			0.601143	0.919038	0.266813
42.7455		0.9143
43			0.595001	0.917016	0.257492
43.165	0.88244
44			0.588803	0.914988	0.248575
44.5655		0.91131
44.9158	0.878472
45			0.582632	0.912947	0.240039
46			0.576404	0.910918	0.231823
46.3185		0.907823
46.6667	0.875
47			0.570094	0.908848	0.223917
48			0.56375	0.906795	0.216469
48.0718		0.903837
48.4175	0.871032
49			0.557519	0.904727	0.209247
49.8247		0.900349
50			0.551337	0.902648	0.202148
50.101	0.867063
51			0.545064	0.900516	0.1951
51.578		0.896363
51.8518	0.863095
52			0.538644	0.898332	0.188199
53			0.53211	0.896088	0.181531
53.3309		0.892875
53.5354	0.858631
54			0.525504	0.893827	0.17495
55			0.518806	0.891516	0.168559
55.0842		0.888889
55.2862	0.853671
56			0.511981	0.889191	0.162332
56.8374		0.884903
56.9697	0.84871
57			0.505329	0.886811	0.15614
58			0.498641	0.884383	0.150158
58.5904		0.881415
58.6532	0.84375
59			0.492065	0.881999	0.144306
60			0.485381	0.879586	0.138739
60.3367	0.83879
60.3436		0.877429
61			0.478699	0.877106	0.133243
62			0.471947	0.874612	0.127839
62.0202	0.833829
62.0972		0.872945
63			0.465103	0.87214	0.122539
63.7037	0.828869
63.8508		0.86846
64			0.458123	0.869682	0.117239
65			0.450945	0.867162	0.112057
65.3872	0.823909
65.5376		0.86298
66			0.443679	0.864569	0.107088
67			0.436402	0.861899	0.102177
67.0707	0.819444
67.2241		0.857997
68			0.429114	0.859231	0.097285
68.6869	0.813988
68.9777		0.853513
69			0.421943	0.856525	0.092413
70			0.41479	0.853827	0.08773
70.2357	0.808036
70.6642		0.84853
71			0.407586	0.851087	0.083118
71.8518	0.802083
72			0.400311	0.848267	0.078489
72.284		0.842551
73			0.393027	0.845355	0.074116
73.5353	0.796627
73.9035		0.83707
74			0.38588	0.842361	0.069868
75			0.378739	0.839377	0.065705
75.1515	0.791171
75.5897		0.832586
76			0.371643	0.836291	0.061877
76.7677	0.785714
77			0.364606	0.833116	0.058154
77.2762		0.827603
78			0.357732	0.829848	0.054639
78.4512	0.779762
78.8295		0.82013
79			0.350946	0.826699	0.051191
80	0.772321		0.344277	0.823541	0.047977
80.3826		0.813154
81			0.33761	0.820331	0.044853
81.5488	0.764881
82			0.331016	0.817056	0.041825
82.0018		0.808171
83			0.324356	0.81368	0.039002
83.165	0.757937
83.6213		0.802691
84			0.317668	0.810154	0.036177
84.7138	0.751488
85			0.311046	0.806536	0.033404
85.1737		0.796712
86			0.30476	0.802859	0.030862
86.33	0.745536
86.7935		0.790732
87			0.298474	0.799168	0.028443
87.8788	0.739583
88			0.292229	0.795322	0.026277
88.4136		0.784255
89			0.285989	0.791484	0.024203
89.4276	0.732639
90			0.279594	0.787673	0.022341
90.0337		0.777778
91			0.273175	0.783843	0.020524
91.0438	0.72619
91.6535		0.771799
92			0.266946	0.779982	0.018886
92.5926	0.719742
93			0.260793	0.776027	0.017308
93.2059		0.76582
94			0.254445	0.771991	0.015861
94.1414	0.712798
94.8257		0.759841
95			0.248147	0.767888	0.014351
95.6902	0.706349
96			0.241931	0.7637	0.01291
96.4455		0.753861
97			0.235969	0.759412	0.011477
97.2391	0.699405
97.9985		0.746886
98			0.230024	0.755221	0.009979
98.7205	0.692956
99			0.224271	0.75127	0.008927
99.5516		0.73991
100			0.218512	0.747285	0.008052
100.269	0.686012
101			0.212782	0.743308	0.007293
101.105		0.732935
101.751	0.679563
102			0.207342	0.73935	0.006654
102.657		0.726457
103			0.202318	0.735532	0.005989
103.3	0.672619
104			0.197437	0.731767	0.005458
104.21		0.71998
104.781	0.665675
105			0.192747	0.728369	0.004986
105.763		0.713004
106			0.187822	0.725051	0.004577
106.33	0.65873
107			0.182982	0.721622	0.004155
107.316		0.706029
107.811	0.651786
108			0.178339	0.718172	0.003802
108.869		0.699552
109			0.173823	0.714789	0.003435
109.293	0.644345
110			0.16949	0.711491	0.003056
110.422		0.692576
110.842	0.637401
111			0.165335	0.708134	0.002753
111.975		0.6856
112			0.161127	0.70466	0.002529
112.323	0.630456
113			0.156956	0.701066	0.002297
113.528		0.678127
113.805	0.62252
114			0.152825	0.697344	0.002058
115			0.148829	0.693582	0.001809
115.014		0.670653
115.353	0.615079
116			0.145074	0.689779	0.001552
116.568		0.663179
116.902	0.607639
117			0.141375	0.685833	0.001383
118			0.137723	0.681768	0.001208
118.054		0.655207
118.317	0.599702
119			0.134031	0.677648	0.001026
119.473		0.646736
119.798	0.591766
120			0.130298	0.673365	0.000837
120.892		0.638764
121			0.126508	0.669051	0.000641
121.279	0.583829
122			0.122536	0.664633	0.000436
122.378		0.63129
122.828	0.575893
123			0.118621	0.660145	0.000334
123.864		0.623817
124			0.114996	0.655466	0.000227
124.242	0.56746
125			0.111446	0.650586	0.000116
125.284		0.615346
125.657	0.559524
126			0.1079	0.645742	0
126.703		0.606378
127			0.104537	0.640653	0
127.003	0.550595
128			0.101261	0.635509	0
128.123		0.597409
128.35	0.541667
129			0.097952	0.630308	0
129.542		0.58844
129.832	0.53373
130			0.094493	0.625	0
130.961		0.580468
131			0.090873	0.619709	0
131.313	0.525794
132			0.087486	0.614166	0
132.381		0.571998
132.795	0.517857
133			0.08405	0.60846	0
133.867		0.564026
134			0.080693	0.602784	0
134.209	0.509921
135			0.077169	0.596826	0
135.353		0.556054
135.623	0.500992
136			0.073582	0.590597	0
136.706		0.547085
136.97	0.492063
137			0.070237	0.584239	0
138			0.066709	0.577617	0
138.125		0.538615
138.384	0.483135
139			0.063295	0.570623	0
139.544		0.530144
139.798	0.474206
140			0.060116	0.563666	0
140.829		0.520678
141			0.056751	0.556666	0
141.145	0.465278
142			0.053509	0.54934	0
142.181		0.511709
142.559	0.456349
143			0.050249	0.541875	0
143.601		0.503239
143.973	0.447421
144			0.047254	0.535304	0
144.953		0.49427
145			0.044378	0.529181	0
145.387	0.438492
146			0.041714	0.523429	0
146.305		0.485301
146.801	0.429563
147			0.039277	0.517986	0
147.725		0.476333
148			0.037111	0.512602	0
148.215	0.421131
149			0.034839	0.507191	0
149.144		0.467364
149.562	0.412202
150			0.032665	0.501757	0
150.497		0.458396
150.976	0.403274
151			0.03061	0.496095	0
151.849		0.449427
152			0.028467	0.490403	0
152.391	0.395337
153			0.026229	0.484461	0
153.268		0.440458
153.805	0.387401
154			0.024335	0.478369	0
154.688		0.43149
155			0.022586	0.471998	0
155.219	0.378472
156			0.020986	0.465456	0
156.041		0.422023
156.633	0.37004
157			0.020024	0.458866	0
157.393		0.413054
158			0.019017	0.452457	0
158.047	0.361607
158.812		0.404584
159			0.017961	0.44599	0
159.394	0.352679
160			0.017112	0.439979	0
160.164		0.395615
160.808	0.34375
161			0.016219	0.434193	0
161.517		0.386647
162			0.015271	0.428416	0
162.222	0.335317
162.936		0.378176
163			0.014545	0.422937	0
163.636	0.326885
164			0.013781	0.417743	0
164.288		0.369208
165			0.012972	0.413031	0
165.05	0.318452
165.641		0.359741
166			0.012107	0.408596	0
166.465	0.31002
167			0.011194	0.403918	0
167.06		0.351271
167.946	0.302579
168			0.01023	0.398977	0
168.479		0.343298
169			0.009211	0.39375	0
169.428	0.295139
169.965		0.335326
170			0.00813	0.38855	0
170.842	0.286706
171			0.00733	0.383595	0
171.385		0.326358
172			0.006839	0.37869	0
172.189	0.277778
172.737		0.317389
173			0.006317	0.373467	0
173.535	0.268849
174			0.00576	0.36828	0
174.156		0.308919
174.95	0.260913
175			0.00556	0.362986	0
175.508		0.29995
176			0.005332	0.35726	0
176.431	0.253472
176.861		0.290982
177			0.00507	0.3515	0
177.912	0.246032
178			0.004764	0.346037	0
178.347		0.282511
179			0.004437	0.341171	0
179.327	0.238095
179.834		0.274539
180			0.004089	0.337119	0
180.875	0.230655
181			0.003723	0.332713	0
181.186		0.265571
182			0.003337	0.328885	0
182.424	0.22371
182.605		0.256602
183			0.002931	0.325354	0
183.973	0.21627
184			0.002505	0.321643	0
184.025		0.248132
185			0.002057	0.317738	0
185.578		0.240658
185.589	0.209821
186			0.001584	0.313622	0
187			0.001085	0.309278	0
187.138	0.203869
187.265		0.234679
188			0.000558	0.304688	0
188.821	0.198413
188.885		0.228201
189			0	0.299828	0
190			0	0.294675	0
190.438		0.221724
190.505	0.193452
191			0	0.289201	0
192			0	0.283375	0
192.058		0.215247
192.121	0.1875
193			0	0.277453	0
193.611		0.208769
193.737	0.181548
194			0	0.271141	0
195			0	0.26491	0
195.298		0.203288
195.421	0.177083
196			0	0.260029	0
196.984		0.198804
197			0	0.254815	0
197.172	0.173115
198			0	0.249233	0
198.67		0.19432
198.855	0.168155
199			0	0.243844	0

## Sheet: Fig. 2g
Linajea	Imaris	StarryNite	Ours
219.085	7.3629	7.7716	4.14444
