# Supplementary material for: CELLECT: contrastive embedding learning for large-scale efficient cell tracking
Source: Nat Methods. 2025 Oct 20;22(11):2411–22. doi: 10.1038/s41592-025-02886-x (PMC12615263; doi:10.1038/s41592-025-02886-x)
Supplement: Supplementary file 10 — Excel file with all numerical values for Fig. 3. [file 41592_2025_2886_MOESM10_ESM.xlsx]

## Sheet: Fig. 3h
CELLECT	Imaris
97.5	84.3
95.3	81.4
93.2	77.5
91.5	70.7
85.6	60.6
72.9	44.9

## Sheet: Fig. 3m
Time(h)	GC	Non-GC	GC-accumulated cell division	Non-GC-accumulated cell division
0	1	1	0	0
0.009444	2	1	0	0
0.018889	3	1	0	0
0.028333	3	1	0	0
0.037778	4	2	0	0
0.047222	4	3	0	0
0.056667	5	2	0	0
0.066111	4	2	0	0
0.075556	5	2	0	0
0.085	6	3	0	0
0.094444	5	2	0	0
0.103889	5	2	0	0
0.113333	7	2	0	0
0.122778	4	2	0	0
0.132222	4	3	0	0
0.141667	5	2	0	0
0.151111	3	4	0	0
0.160556	2	5	0	0
0.17	2	4	0	0
0.179444	2	6	0	1
0.188889	2	5	0	1
0.198333	1	5	0	1
0.207778	1	3	0	1
0.217222	1	2	0	1
0.226667	1	1	0	1
0.236111	1	1	0	1
0.245556	3	1	1	1
0.255	4	3	1	1
0.264444	4	4	1	1
0.273889	1	3	1	1
0.283333	1	4	1	1
0.292778	1	3	1	1
0.302222	-1	3	1	1
0.311667	-1	2	1	1
0.321111	1	4	1	1
0.330556	3	4	1	1
0.34	5	4	1	1
0.349444	4	2	1	1
0.358889	4	2	1	1
0.368333	5	1	1	1
0.377778	6	1	1	1
0.387222	6	2	1	1
0.396667	5	1	1	1
0.406111	4	1	1	1
0.415556	4	2	1	1
0.425	5	2	1	1
0.434444	3	2	1	1
0.443889	2	1	1	1
0.453333	5	2	1	1
0.462778	4	3	1	1
0.472222	6	3	1	1
0.481667	5	3	1	1
0.491111	5	4	1	1
0.500556	5	4	1	1
0.51	5	3	1	1
0.519444	5	3	1	1
0.528889	3	4	1	1
0.538333	1	4	1	1
0.547778	2	4	1	1
0.557222	0	1	1	1
0.566667	1	1	1	1
0.576111	0	1	1	1
0.585556	0	1	1	1
0.595	0	1	1	1
0.604444	2	0	1	1
0.613889	2	-2	1	1
0.623333	2	0	1	1
0.632778	1	0	1	1
0.642222	1	1	1	1
0.651667	2	0	1	1
0.661111	2	0	1	1
0.670556	0	0	1	1
0.68	1	1	1	1
0.689444	1	1	1	1
0.698889	1	1	1	1
0.708333	1	2	1	1
0.717778	1	2	1	1
0.727222	2	2	1	1
0.736667	3	2	1	1
0.746111	3	3	1	1
0.755556	3	3	1	1
0.765	4	2	1	1
0.774444	3	3	1	1
0.783889	4	3	1	1
0.793333	4	4	1	1
0.802778	4	4	1	1
0.812222	3	4	1	1
0.821667	2	3	1	1
0.831111	3	3	1	1
0.840556	2	3	1	1
0.85	1	3	1	1
0.859444	-1	3	1	1
0.868889	-2	4	1	1
0.878333	-3	3	1	1
0.887778	-3	4	1	1
0.897222	-4	5	1	1
0.906667	-2	1	1	1
0.916111	-3	4	1	1
0.925556	-2	5	1	1
0.935	-2	5	1	1
0.944444	-1	5	1	1
0.953889	-2	5	1	1
0.963333	-1	6	1	1
0.972778	-2	7	1	1
0.982222	-3	8	1	1
0.991667	-3	8	1	1
1.00111	-3	5	1	1
1.01056	-2	4	1	1
1.02	-1	4	1	1
1.02944	-1	4	1	1
1.03889	-1	4	1	1
1.04833	-1	4	1	1
1.05778	0	3	1	1
1.06722	0	4	1	1
1.07667	-1	3	1	1
1.08611	-2	4	1	1
1.09556	-2	4	1	1
1.105	-2	2	1	1
1.11444	-2	2	1	1
1.12389	-2	2	1	1
1.13333	-4	2	1	1
1.14278	-6	2	1	1
1.15222	-6	2	1	1
1.16167	-5	2	1	1
1.17111	-5	2	1	1
1.18056	-4	2	1	2
1.19	-4	2	1	2
1.19944	-4	3	1	2
1.20889	-2	3	1	3
1.21833	-1	6	1	3
1.22778	-1	7	1	3
1.23722	-3	7	1	3
1.24667	0	7	1	3
1.25611	0	8	1	3
1.26556	-1	9	1	3
1.275	-1	9	1	3
1.28444	0	9	1	3
1.29389	0	10	1	3
1.30333	-5	11	1	3
1.31278	-4	12	1	3
1.32222	-4	12	1	3
1.33167	-4	11	1	3
1.34111	-5	12	1	3
1.35056	-5	12	1	3
1.36	-5	12	1	4
1.36944	-4	12	1	4
1.37889	-5	12	1	4
1.38833	-6	11	1	4
1.39778	-6	11	1	4
1.40722	-7	13	1	4
1.41667	-8	12	1	5
1.42611	-7	12	1	5
1.43556	-8	12	1	5
1.445	-8	12	1	5
1.45444	-7	11	1	5
1.46389	-7	11	1	5
1.47333	-6	11	1	5
1.48278	-7	11	1	5
1.49222	-5	12	1	5
1.50167	-6	14	1	5
1.51111	-6	13	1	5
1.52056	-6	13	1	5
1.53	-6	12	1	5
1.53944	-5	12	1	5
1.54889	-4	12	1	5
1.55833	-4	13	1	5
1.56778	-4	11	1	5
1.57722	-3	12	1	5
1.58667	-4	13	1	5
1.59611	-6	14	1	5
1.60556	-5	15	1	5
1.615	-4	14	1	5
1.62444	-5	14	1	5
1.63389	-3	15	1	5
1.64333	-4	13	1	5
1.65278	-4	13	1	5
1.66222	-5	13	1	5
1.67167	-4	14	1	5
1.68111	-5	13	1	5
1.69056	-6	13	1	5
1.7	-5	13	1	5
1.70944	-4	13	1	5
1.71889	-4	12	1	5
1.72833	-4	12	1	5
1.73778	-4	13	1	5
1.74722	-3	12	1	5
1.75667	-3	13	1	5
1.76611	-4	13	1	5
1.77556	-4	12	1	5
1.785	-6	12	1	5
1.79444	-7	11	1	5
1.80389	-6	12	1	5
1.81333	-7	10	1	5
1.82278	-7	11	1	5
1.83222	-6	11	1	5
1.84167	-6	11	1	5
1.85111	-6	11	1	5
1.86056	-4	10	1	5
1.87	-3	10	1	5
1.87944	-2	10	1	5
1.88889	-1	10	1	5
1.89833	-2	10	1	5
1.90778	-3	10	1	5
1.91722	-5	9	1	5
1.92667	-6	9	1	5
1.93611	-5	9	1	5
1.94556	-3	10	2	5
1.955	-1	10	2	5
1.96444	-2	10	2	5
1.97389	-3	10	2	5
1.98333	-3	10	2	5
1.99278	-3	10	2	5
2.00222	-2	11	2	5
2.01167	-3	11	2	5
2.02111	-2	11	2	5
2.03056	-1	12	2	5
2.04	-2	12	2	5
2.04944	-2	12	2	5
2.05889	-1	12	2	5
2.06833	0	13	2	5
2.07778	-1	12	2	5
2.08722	-1	13	2	5
2.09667	0	11	2	5
2.10611	-2	11	2	5
2.11556	-2	11	2	5
2.125	-2	11	2	5
2.13444	-1	12	2	5
2.14389	-2	12	2	5
2.15333	-2	12	2	5
2.16278	-2	13	2	5
2.17222	-1	13	2	5
2.18167	-2	13	2	5
2.19111	-2	13	2	5
2.20056	-3	13	2	5
2.21	-2	13	2	5
2.21944	-3	14	2	5
2.22889	-3	13	2	5
2.23833	-2	14	2	5
2.24778	0	14	2	5
2.25722	1	15	2	5
2.26667	1	15	2	5
2.27611	-1	13	2	5
2.28556	-1	13	2	5
2.295	-2	13	2	5
2.30444	-4	13	2	5
2.31389	-2	13	3	5
2.32333	-3	12	3	5
2.33278	-2	13	3	5
2.34222	-2	12	3	5
2.35167	-2	11	3	5
2.36111	-1	12	3	5
2.37056	0	12	3	5
2.38	-2	13	3	5
2.38944	-1	11	3	5
2.39889	0	12	3	5
2.40833	0	12	3	5
2.41778	0	12	3	5
2.42722	0	10	3	5
2.43667	1	11	3	5
2.44611	-1	11	4	5
2.45556	-2	11	4	5
2.465	-2	12	4	5
2.47444	-2	11	4	5
2.48389	-1	11	4	5
2.49333	-4	12	4	5
2.50278	-4	12	4	5
2.51222	-4	12	4	5
2.52167	-4	12	4	5
2.53111	-3	13	4	5
2.54056	-2	11	4	5
2.55	-1	12	4	5
2.55944	-1	12	4	5
2.56889	-1	10	4	5
2.57833	-1	10	4	5
2.58778	0	10	4	5
2.59722	3	10	4	5
2.60667	3	9	4	5
2.61611	3	11	4	5
2.62556	3	10	4	5
2.635	3	9	4	5
2.64444	4	9	5	5
2.65389	1	11	5	5
2.66333	1	10	5	5
2.67278	1	10	5	5
2.68222	0	10	5	5
2.69167	-1	10	5	5
2.70111	-1	10	5	5
2.71056	-1	10	5	5
2.72	0	10	5	5
2.72944	-1	10	5	5
2.73889	2	10	5	5
2.74833	-1	10	5	5
2.75778	-2	10	5	5
2.76722	-3	10	5	5
2.77667	-2	10	5	5
2.78611	-2	10	5	5
2.79556	-2	10	5	5
2.805	-3	10	5	5
2.81444	-5	10	5	5
2.82389	-5	10	5	5
2.83333	-6	10	5	5
2.84278	-10	10	5	5
2.85222	-11	10	5	5
2.86167	-9	10	5	5
2.87111	-8	10	5	5
2.88056	-10	10	5	5
2.89	-9	10	5	5
2.89944	-9	10	5	5
2.90889	-7	10	5	5
2.91833	-7	10	5	5
2.92778	-7	10	5	5
2.93722	-6	10	5	5
2.94667	-5	9	5	5
2.95611	-4	9	5	5
2.96556	-6	9	5	5
2.975	-4	9	5	5
2.98444	-4	10	5	5
2.99389	-3	10	5	5
3.00333	-3	8	5	5
3.01278	-2	8	5	5
3.02222	-4	8	5	5
3.03167	-3	9	5	5
3.04111	-2	9	5	5
3.05056	-4	10	5	5
3.06	-5	11	5	5
3.06944	-6	10	5	5
3.07889	-4	10	5	5
3.08833	-3	10	5	5
3.09778	-3	10	5	5
3.10722	-3	10	5	5
3.11667	-1	10	5	5
3.12611	1	10	6	5
3.13556	2	10	6	5
3.145	2	10	6	5
3.15444	1	9	6	5
3.16389	1	9	6	5
3.17333	0	10	6	5
3.18278	0	9	6	5
3.19222	0	9	6	5
3.20167	-2	7	6	5
3.21111	-3	7	6	5
3.22056	1	8	6	5
3.23	0	8	6	5
3.23944	1	8	6	5
3.24889	-1	8	6	5
3.25833	-1	8	6	5
3.26778	-1	8	6	5
3.27722	-2	8	6	5
3.28667	-2	9	6	5
3.29611	-2	8	6	5
3.30556	-1	8	6	5
3.315	-1	8	6	5
3.32444	-1	8	6	5
3.33389	-2	8	6	5
3.34333	-1	8	6	5
3.35278	1	7	6	5
3.36222	2	8	6	5
3.37167	0	8	6	5
3.38111	-1	7	6	5
3.39056	0	7	6	5
3.4	2	8	7	5
3.40944	1	8	7	5
3.41889	1	8	7	5
3.42833	4	8	7	5
3.43778	2	9	7	5
3.44722	1	9	7	5
3.45667	3	9	7	5
3.46611	2	9	7	5
3.47556	1	10	7	5
3.485	2	10	7	5
3.49444	1	10	7	5
3.50389	1	9	7	5
3.51333	0	8	7	5
3.52278	1	8	7	5
3.53222	0	8	7	5
3.54167	-2	8	7	5
3.55111	3	8	7	5
3.56056	3	9	7	5
3.57	4	8	7	5
3.57944	3	8	7	5
3.58889	3	8	7	5
3.59833	3	8	7	5
3.60778	3	7	7	5
3.61722	3	8	7	5
3.62667	2	8	7	5
3.63611	1	8	7	5
3.64556	1	8	7	5
3.655	2	8	7	5
3.66444	3	8	7	5
3.67389	3	9	7	5
3.68333	4	9	7	5
3.69278	3	9	7	5
3.70222	3	10	7	5
3.71167	3	9	7	5
3.72111	5	9	7	5
3.73056	6	9	7	5
3.74	6	9	7	5
3.74944	7	9	7	5
3.75889	6	10	7	5
3.76833	6	10	7	5
3.77778	8	11	8	5
3.78722	6	11	8	5
3.79667	5	11	8	5
3.80611	3	11	8	5
3.81556	2	11	8	5
3.825	2	11	8	5
3.83444	2	11	8	5
3.84389	-1	10	8	5
3.85333	2	8	8	5
3.86278	1	8	8	5
3.87222	1	8	8	5
3.88167	3	8	8	5
3.89111	4	9	8	5
3.90056	2	8	8	5
3.91	2	8	8	5
3.91944	2	9	8	5
3.92889	2	9	8	5
3.93833	1	8	8	5
3.94778	0	7	8	5
3.95722	-3	9	8	5
3.96667	-3	8	8	5
3.97611	-3	8	8	5
3.98556	-3	9	8	5
3.995	-3	10	8	5
4.00444	-2	12	8	6
4.01389	-1	10	8	6
4.02333	-2	10	8	6
4.03278	-3	10	8	6
4.04222	-2	11	8	6
4.05167	0	11	8	6
4.06111	0	11	8	6
4.07056	1	12	8	6
4.08	2	11	8	6
4.08944	3	10	8	6
4.09889	1	10	8	6
4.10833	2	9	8	6
4.11778	3	11	8	6
4.12722	2	10	8	6
4.13667	3	10	8	6
4.14611	3	9	8	6
4.15556	5	9	8	6
4.165	4	8	8	6
4.17444	4	10	8	6
4.18389	5	10	8	6
4.19333	4	10	8	7
4.20278	4	9	8	7
4.21222	4	9	9	7
4.22167	4	10	9	7
4.23111	4	10	9	7
4.24056	3	12	9	7
4.25	4	13	9	7
4.25944	3	13	9	7
4.26889	3	13	9	7
4.27833	4	13	9	7
4.28778	2	12	9	7
4.29722	2	12	9	7
4.30667	3	12	9	7
4.31611	2	13	9	7
4.32556	1	12	9	7
4.335	1	11	9	7
4.34444	-1	12	9	7
4.35389	0	12	9	7
4.36333	1	12	9	7
4.37278	2	11	9	7
4.38222	3	10	9	7
4.39167	6	10	10	7
4.40111	7	9	10	7
4.41056	7	9	10	7
4.42	6	9	10	7
4.42944	8	6	10	7
4.43889	8	9	10	7
4.44833	7	6	10	7
4.45778	7	5	10	7
4.46722	7	6	10	7
4.47667	7	7	10	7
4.48611	6	7	10	7
4.49556	9	7	10	7
4.505	6	7	10	7
4.51444	7	8	10	7
4.52389	9	7	10	7
4.53333	9	7	10	7
4.54278	10	7	10	7
4.55222	11	9	10	7
4.56167	11	9	10	7
4.57111	10	10	10	7
4.58056	10	11	10	7
4.59	12	10	10	7
4.59944	12	9	10	7
4.60889	12	8	10	7
4.61833	11	10	10	7
4.62778	12	11	10	8
4.63722	7	9	10	8
4.64667	6	11	10	8
4.65611	7	11	10	8
4.66556	8	11	10	8
4.675	8	12	10	8
4.68444	7	12	10	8
4.69389	7	12	10	8
4.70333	8	12	10	8
4.71278	7	12	10	8
4.72222	6	14	10	8
4.73167	5	14	10	8
4.74111	7	13	10	8
4.75056	7	13	11	8
4.76	10	13	11	8
4.76944	12	14	11	8
4.77889	17	13	11	8
4.78833	16	13	11	8
4.79778	17	14	11	8
4.80722	15	13	11	8
4.81667	15	12	11	8
4.82611	16	11	11	8
4.83556	15	11	11	8
4.845	14	11	11	8
4.85444	13	11	11	8
4.86389	14	10	12	8
4.87333	17	10	12	8
4.88278	16	10	12	8
4.89222	17	11	12	8
4.90167	16	12	12	8
4.91111	13	12	12	8
4.92056	15	11	12	8
4.93	13	9	12	8
4.93944	12	9	12	8
4.94889	12	8	13	8
4.95833	13	10	13	9
4.96778	11	10	13	10
4.97722	12	10	13	10
4.98667	11	11	13	10
4.99611	9	11	13	10
5.00556	9	10	13	10
5.015	11	12	13	10
5.02444	9	10	13	10
5.03389	8	12	13	10
5.04333	8	13	13	10
5.05278	7	12	13	10
5.06222	6	11	14	10
5.07167	6	12	14	10
5.08111	9	12	14	10
5.09056	11	13	14	10
5.1	9	12	14	10
5.10944	9	12	14	10
5.11889	7	12	14	10
5.12833	7	12	14	10
5.13778	8	12	14	10
5.14722	9	12	14	10
5.15667	9	11	14	10
5.16611	10	12	14	11
5.17556	12	12	14	11
5.185	12	12	14	11
5.19444	11	9	14	11
5.20389	11	9	14	11
5.21333	11	9	14	11
5.22278	11	9	14	11
5.23222	11	10	14	11
5.24167	11	10	14	11
5.25111	11	10	14	11
5.26056	14	12	14	11
5.27	14	14	14	12
5.27944	12	14	14	12
5.28889	13	15	14	12
5.29833	14	15	14	12
5.30778	15	14	14	12
5.31722	19	15	14	12
5.32667	19	15	14	12
5.33611	19	15	14	12
5.34556	21	15	15	12
5.355	20	15	15	12
5.36444	18	15	15	12
5.37389	20	13	15	12
5.38333	21	13	15	12
5.39278	17	14	15	12
5.40222	20	16	15	12
5.41167	19	16	15	12
5.42111	20	16	15	12
5.43056	20	16	15	12
5.44	20	17	15	12
5.44944	20	16	15	12
5.45889	20	15	15	12
5.46833	19	15	15	12
5.47778	24	15	15	12
5.48722	24	14	15	12
5.49667	24	13	15	12
5.50611	23	14	15	12
5.51556	22	13	15	12
5.525	21	13	15	12
5.53444	21	13	15	12
5.54389	21	15	15	12
5.55333	19	16	15	12
5.56278	20	18	15	12
5.57222	19	19	15	12
5.58167	18	19	15	12
5.59111	18	19	15	12
5.60056	19	19	15	12
5.61	18	18	15	12
5.61944	16	18	15	12
5.62889	16	18	15	12
5.63833	14	17	15	12
5.64778	13	16	15	12
5.65722	11	17	15	12
5.66667	11	16	15	12
5.67611	11	16	15	12
5.68556	12	16	15	12
5.695	13	18	15	12
5.70444	14	17	15	12
5.71389	14	17	15	12
5.72333	12	16	15	12
5.73278	12	15	15	12
5.74222	12	15	15	12
5.75167	13	14	15	12
5.76111	14	14	15	12
5.77056	14	15	15	12
5.78	14	15	15	12
5.78944	17	18	15	12
5.79889	16	18	15	12
5.80833	16	19	15	12
5.81778	17	19	15	12
5.82722	17	19	15	12
5.83667	20	20	15	12
5.84611	18	20	15	12
5.85556	18	21	15	12
5.865	19	20	15	12
5.87444	18	19	15	12
5.88389	16	19	15	12
5.89333	18	18	15	12
5.90278	17	17	15	12
5.91222	16	17	16	12
5.92167	16	17	16	12
5.93111	14	17	16	12
5.94056	14	17	16	12
5.95	13	18	17	12
5.95944	14	19	17	12
5.96889	13	19	17	12
5.97833	14	19	17	12
5.98778	13	18	17	12
5.99722	13	18	17	12
6.00667	14	18	17	12
6.01611	13	15	17	12
6.02556	15	15	17	12
6.035	13	15	17	12
6.04444	10	15	17	12
6.05389	10	15	17	12
6.06333	12	15	17	12
6.07278	13	16	17	12
6.08222	14	16	17	12
6.09167	14	16	17	12
6.10111	14	16	17	12
6.11056	15	17	17	12
6.12	15	16	17	12
6.12944	15	20	17	12
6.13889	15	20	17	12
6.14833	15	20	17	12
6.15778	15	20	17	12
6.16722	14	20	17	12
6.17667	12	21	17	12
6.18611	13	20	17	12
6.19556	16	20	17	12
6.205	14	19	17	12
6.21444	14	19	17	12
6.22389	14	19	17	12
6.23333	14	20	17	12
6.24278	14	20	17	12
6.25222	13	19	17	12
6.26167	11	19	17	12
6.27111	12	19	17	12
6.28056	12	20	18	12
6.29	12	19	18	12
6.29944	14	18	18	12
6.30889	13	19	18	12
6.31833	12	19	18	12
6.32778	13	19	18	13
6.33722	13	22	18	13
6.34667	13	22	18	13
6.35611	11	22	18	13
6.36556	9	21	18	13
6.375	9	21	18	13
6.38444	9	22	18	13
6.39389	8	20	18	13
6.40333	6	20	18	13
6.41278	7	20	18	13
6.42222	5	21	18	13
6.43167	5	20	18	13
6.44111	6	18	18	13
6.45056	7	18	18	13
6.46	8	17	18	13
6.46944	11	15	18	13
6.47889	8	15	18	13
6.48833	7	11	18	13
6.49778	8	14	18	13
6.50722	7	14	18	14
6.51667	8	14	18	15
6.52611	4	14	18	15
6.53556	5	14	18	15
6.545	4	14	18	15
6.55444	5	14	18	15
6.56389	8	15	18	15
6.57333	7	14	18	15
6.58278	5	14	18	15
6.59222	7	13	18	15
6.60167	10	14	18	15
6.61111	11	14	18	15
6.62056	10	15	18	15
6.63	10	16	18	16
6.63944	10	16	18	16
6.64889	11	17	18	16
6.65833	10	17	18	16
6.66778	10	17	18	16
6.67722	10	18	18	16
6.68667	10	18	18	16
6.69611	12	17	18	16
6.70556	11	18	18	16
6.715	10	19	18	16
6.72444	13	19	18	16
6.73389	13	18	18	16
6.74333	14	18	18	16
6.75278	15	18	19	16
6.76222	19	18	19	16
6.77167	18	18	19	16
6.78111	17	18	19	16
6.79056	16	18	19	16
6.8	15	17	19	16
6.80944	14	18	19	16
6.81889	13	18	19	16
6.82833	14	19	19	16
6.83778	16	19	19	16
6.84722	16	19	19	16
6.85667	19	19	19	16
6.86611	19	19	19	16
6.87556	18	18	19	16
6.885	19	18	19	16
6.89444	19	17	19	16
6.90389	16	17	19	16
6.91333	12	17	19	16
6.92278	13	17	19	16
6.93222	10	18	19	16
6.94167	12	18	19	16
6.95111	14	18	19	16
6.96056	16	20	19	16
6.97	18	21	19	16
6.97944	20	21	19	16
6.98889	20	21	19	16
6.99833	22	20	19	16
7.00778	23	22	19	16
7.01722	22	20	19	16
7.02667	21	18	19	16
7.03611	20	18	19	16
7.04556	18	19	19	16
7.055	18	20	19	16
7.06444	18	20	19	16
7.07389	16	21	19	16
7.08333	18	20	19	16
7.09278	19	20	19	16
7.10222	20	22	19	16
7.11167	20	23	19	17
7.12111	21	23	19	17
7.13056	19	22	19	17
7.14	25	21	19	17
7.14944	26	22	19	17
7.15889	26	22	19	17
7.16833	26	22	19	17
7.17778	27	21	19	17
7.18722	23	21	19	17
7.19667	22	22	19	17
7.20611	23	22	19	17
7.21556	23	21	19	17
7.225	22	21	19	17
7.23444	20	22	19	18
7.24389	20	22	19	18
7.25333	19	22	19	18
7.26278	19	22	19	18
7.27222	17	22	19	18
7.28167	17	21	19	18
7.29111	14	20	19	18
7.30056	15	21	19	18
7.31	16	22	21	18
7.31944	15	23	21	19
7.32889	15	24	21	19
7.33833	16	23	21	19
7.34778	15	22	21	19
7.35722	15	23	21	19
7.36667	17	23	21	19
7.37611	17	24	21	19
7.38556	18	23	21	19
7.395	19	23	21	19
7.40444	19	22	22	19
7.41389	19	24	23	19
7.42333	18	25	23	19
7.43278	21	27	23	19
7.44222	23	26	23	19
7.45167	25	26	23	19
7.46111	23	26	23	19
7.47056	23	25	23	19
7.48	22	23	23	20
7.48944	24	25	23	20
7.49889	25	25	24	20
7.50833	26	26	24	20
7.51778	27	24	25	20
7.52722	24	23	25	20
7.53667	28	23	25	20
7.54611	29	22	25	20
7.55556	28	22	25	20
7.565	23	23	25	20
7.57444	22	22	25	20
7.58389	22	20	25	20
7.59333	20	19	25	20
7.60278	22	19	25	20
7.61222	21	18	25	20
7.62167	22	17	25	20
7.63111	25	17	25	20
7.64056	24	18	26	20
7.65	26	18	26	20
7.65944	28	17	26	20
7.66889	27	16	26	20
7.67833	27	18	26	20
7.68778	25	16	26	20
7.69722	25	18	26	20
7.70667	26	18	26	20
7.71611	25	19	26	21
7.72556	28	19	26	21
7.735	28	19	26	21
7.74444	28	19	26	21
7.75389	30	20	26	21
7.76333	29	19	26	21
7.77278	29	20	26	21
7.78222	29	17	26	21
7.79167	30	18	26	21
7.80111	28	15	27	21
7.81056	26	16	27	21
7.82	29	17	27	21
7.82944	28	19	27	21
7.83889	27	20	27	21
7.84833	26	18	27	21
7.85778	26	19	27	22
7.86722	29	20	27	22
7.87667	27	18	27	22
7.88611	27	20	27	22
7.89556	29	20	27	22
7.905	29	23	27	22
7.91444	29	23	27	22
7.92389	32	23	27	22
7.93333	32	23	27	22
7.94278	33	23	27	22
7.95222	35	21	27	22
7.96167	34	23	27	22
7.97111	33	22	27	22
7.98056	32	22	27	22
7.99	32	21	27	22
7.99944	34	21	27	22
8.00889	31	21	28	22
8.01833	33	21	28	22
8.02778	31	18	28	22
8.03722	32	19	28	22
8.04667	31	19	28	22
8.05611	30	22	28	22
8.06556	30	20	28	22
8.075	30	20	28	22
8.08444	30	21	28	23
8.09389	30	23	28	24
8.10333	32	22	28	24
8.11278	32	22	28	24
8.12222	34	23	29	24
8.13167	35	23	29	24
8.14111	34	22	30	24
8.15056	30	22	30	24
8.16	32	23	31	24
8.16944	30	22	31	24
8.17889	29	21	31	24
8.18833	29	20	31	24
8.19778	30	22	31	24
8.20722	34	22	31	24
8.21667	37	26	31	24
8.22611	36	26	31	24
8.23556	37	25	31	24
8.245	38	26	31	24
8.25444	37	24	31	24
8.26389	40	24	31	24
8.27333	39	24	31	24
8.28278	36	25	31	24
8.29222	38	23	32	24
8.30167	35	20	32	24
8.31111	37	22	32	24
8.32056	36	23	32	24
8.33	32	22	32	24
8.33944	34	22	32	25
8.34889	33	22	32	25
8.35833	34	19	32	25
8.36778	37	20	32	25
8.37722	38	19	32	25
8.38667	35	20	33	25
8.39611	33	18	33	25
8.40556	34	19	33	25
8.415	35	16	33	25
8.42444	35	18	33	25
8.43389	39	18	34	25
8.44333	43	18	34	25
8.45278	45	18	35	25
8.46222	47	18	37	25
8.47167	46	18	37	25
8.48111	42	20	37	25
8.49056	43	21	37	25
8.5	42	22	37	25
8.50944	38	21	37	25
8.51889	42	23	37	25
8.52833	41	21	37	25
8.53778	41	21	37	25
8.54722	40	21	37	25
8.55667	41	20	37	25
8.56611	37	19	37	25
8.57556	36	19	38	25
8.585	41	19	38	25
8.59444	36	18	38	25
8.60389	39	19	39	25
8.61333	40	16	39	25
8.62278	39	16	39	25
8.63222	37	17	40	25
8.64167	37	17	40	25
8.65111	41	17	41	25
8.66056	44	16	41	25
8.67	47	15	41	25
8.67944	44	17	41	25
8.68889	45	17	41	25
8.69833	47	16	41	25
8.70778	48	16	41	25
8.71722	47	17	41	25
8.72667	46	17	41	25
8.73611	48	17	41	25
8.74556	43	17	41	25
8.755	43	17	41	25
8.76444	44	16	41	25
8.77389	44	16	41	25
8.78333	46	15	42	25
8.79278	47	15	42	25
8.80222	49	15	42	25
8.81167	48	14	42	25
8.82111	50	15	42	25
8.83056	47	16	42	25
8.84	47	16	42	25
8.84944	48	15	42	25
8.85889	48	15	42	25
8.86833	48	15	42	25
8.87778	42	14	42	25
8.88722	45	15	43	25
8.89667	43	15	43	25
8.90611	41	16	43	25
8.91556	42	18	43	25
8.925	35	17	43	25
8.93444	36	16	43	25
8.94389	39	16	43	25
8.95333	40	16	43	25
8.96278	43	16	43	25
8.97222	44	16	43	25
8.98167	45	17	43	25
8.99111	43	16	43	25
9.00056	43	16	43	25
9.01	43	15	44	25
9.01944	45	18	44	25
9.02889	44	17	44	25
9.03833	45	17	44	25
9.04778	40	18	44	25
9.05722	45	18	44	25
9.06667	47	19	44	25
9.07611	48	17	44	25
9.08556	53	19	44	25
9.095	50	18	45	25
9.10444	56	17	45	25
9.11389	56	19	45	25
9.12333	57	19	45	25
9.13278	55	19	45	25
9.14222	56	20	45	25
9.15167	50	19	45	25
9.16111	48	19	45	25
9.17056	49	19	46	25
9.18	52	18	46	25
9.18944	52	19	46	25
9.19889	49	20	46	25
9.20833	51	19	46	25
9.21778	52	19	46	25
9.22722	55	19	46	25
9.23667	52	19	46	25
9.24611	50	20	46	25
9.25556	48	22	46	25
9.265	49	22	46	25
9.27444	47	22	46	25
9.28389	52	22	49	25
9.29333	50	22	49	25
9.30278	51	21	49	25
9.31222	52	24	49	25
9.32167	53	24	49	25
9.33111	52	22	49	25
9.34056	48	22	50	25
9.35	50	21	50	25
9.35944	50	20	51	25
9.36889	52	20	51	25
9.37833	50	17	51	25
9.38778	48	20	51	25
9.39722	45	19	51	25
9.68056	60	21	51	25
9.69	58	21	51	25
9.69944	58	18	53	25
9.70889	61	19	53	25
9.71833	66	20	53	25
9.72778	64	19	53	25
9.73722	60	19	54	25
9.74667	62	20	54	25
9.75611	66	19	54	25
9.76556	65	21	54	25
9.775	69	21	55	25
9.78444	73	20	55	25
9.79389	69	20	55	25
9.80333	74	19	55	25
9.81278	81	19	55	25
9.82222	84	19	57	25
9.83167	78	21	57	25
9.84111	81	20	57	25
9.85056	84	19	57	25
9.86	90	20	57	25
9.86944	94	21	57	25
9.87889	95	19	59	25
9.88833	93	19	59	25
9.89778	93	19	60	25
9.90722	95	18	61	25
9.91667	96	18	61	25
9.92611	91	17	62	25
9.93556	88	19	63	25
9.945	94	19	63	25
9.95444	93	19	64	25
9.96389	96	19	64	25
9.97333	100	19	64	25
9.98278	102	17	65	25
9.99222	98	17	65	25
10.0017	99	15	66	25
10.0111	101	15	66	25
10.0206	100	16	68	25
10.03	98	17	68	25
10.0394	97	15	69	25
10.0489	100	16	69	25
10.0583	105	16	70	25
10.0678	106	18	70	25
10.0772	107	17	70	25
10.0867	113	17	70	25
10.0961	110	15	70	25
10.1056	103	15	70	25
10.115	101	14	70	25
10.1244	99	15	70	25
10.1339	100	14	70	25
10.1433	97	13	70	25
10.1528	98	14	70	25
10.1622	104	15	71	25
10.1717	99	16	71	25
10.1811	101	15	71	25
10.1906	99	15	71	25
10.2	94	15	71	25
10.2094	94	14	72	25
10.2189	101	15	72	25
10.2283	104	15	72	25
10.2378	107	15	73	25
10.2472	105	14	73	25
10.2567	109	14	76	25
10.2661	112	15	76	25
10.2756	114	16	76	25
10.285	109	16	76	25
10.2944	109	16	76	25
10.3039	110	16	76	25
10.3133	110	16	77	25
10.3228	111	16	79	25
10.3322	106	16	79	25
10.3417	106	16	79	25
10.3511	100	16	79	25
10.3606	105	16	79	25
10.37	105	16	79	25
10.3794	104	16	80	25
10.3889	105	17	81	25
10.3983	104	18	81	25
10.4078	101	17	82	25
10.4172	109	17	84	25
10.4267	112	17	84	25
10.4361	110	17	84	25
10.4456	118	17	85	25
10.455	115	17	85	25
10.4644	115	18	85	25
10.4739	114	17	85	25
10.4833	114	16	85	25
10.4928	113	17	85	25
10.5022	110	18	85	25
10.5117	108	18	85	25
10.5211	109	18	85	25
10.5306	104	18	85	25
10.54	104	20	85	25
10.5494	98	20	85	25
10.5589	98	19	85	25
10.5683	100	19	85	25
10.5778	101	19	85	25
10.5872	95	19	85	25
10.5967	98	19	85	25
10.6061	100	19	85	25
10.6156	97	19	85	25
10.625	104	19	85	25
10.6344	98	19	86	25
10.6439	103	19	87	25
10.6533	110	19	89	25
10.6628	111	18	90	25
10.6722	107	19	90	25
10.6817	113	20	91	25
10.6911	111	20	91	25
10.7006	112	20	91	25
10.71	112	22	91	25
10.7194	116	22	93	25
10.7289	116	22	93	25
10.7383	121	22	94	25
10.7478	121	22	94	25
10.7572	125	21	94	25
10.7667	128	21	94	25
10.7761	128	21	95	25
10.7856	128	21	96	25
10.795	129	20	96	25
10.8044	137	20	98	25
10.8139	136	19	98	25
10.8233	141	18	99	25
10.8328	132	18	99	25
10.8422	125	18	100	25
10.8517	125	17	100	25
10.8611	119	17	100	25
10.8706	124	18	101	25
10.88	121	18	101	25
10.8894	121	18	101	25
10.8989	113	18	101	25
10.9083	112	18	101	25
10.9178	116	18	102	25
10.9272	115	18	103	25
10.9367	120	18	103	25
10.9461	124	17	104	25
10.9556	131	18	106	25
10.965	127	18	106	25
10.9744	134	19	107	25
10.9839	130	19	108	25
10.9933	129	19	108	25
11.0028	131	19	109	25
11.0122	132	18	109	25
11.0217	134	17	109	25
11.0311	129	18	110	25
11.0406	131	18	110	25
11.05	131	18	111	25
11.0594	132	18	112	25
11.0689	131	18	112	25
11.0783	130	18	113	25
11.0878	135	19	113	25
11.0972	139	20	113	25
11.1067	141	20	113	25
11.1161	139	21	115	25
11.1256	134	21	115	25
11.135	133	21	116	25
11.1444	131	21	117	25
11.1539	131	21	118	25
11.1633	121	21	118	25
11.1728	114	20	118	25
11.1822	119	20	118	25
11.1917	127	20	119	25
11.2011	124	21	119	25
11.2106	132	19	120	25
11.22	126	20	120	25
11.2294	128	20	120	25
11.2389	131	21	122	25
11.2483	134	21	123	25
11.2578	131	21	123	25
11.2672	126	22	124	25
11.2767	131	22	124	25
11.2861	136	23	124	25
11.2956	136	23	126	25
11.305	136	23	127	25
11.3144	141	23	128	25
11.3239	141	23	128	25
11.3333	139	23	128	25
11.3428	141	23	128	25
11.3522	139	23	128	25
11.3617	143	23	129	25
11.3711	146	23	129	25
11.3806	149	23	129	25
11.39	140	22	129	25
11.3994	137	22	133	25
11.4089	142	21	135	25
11.4183	144	21	135	25
11.4278	141	22	135	25
11.4372	136	22	135	25
11.4467	137	23	135	25
11.4561	130	23	135	25
11.4656	129	23	135	25
11.475	129	23	135	25
11.4844	123	22	135	25
11.4939	126	23	135	25
11.5033	126	23	135	25
11.5128	130	23	135	25
11.5222	129	22	135	25
11.5317	127	22	135	25
11.5411	122	22	135	25
11.5506	123	22	135	25
11.56	123	22	136	25
11.5694	129	20	136	25
11.5789	129	21	137	25
11.5883	126	21	139	25
11.5978	131	19	139	25
11.6072	126	20	139	25
11.6167	124	19	139	25
11.6261	129	20	139	25
11.6356	130	20	139	25
11.645	128	20	140	25
11.6544	132	20	140	25
11.6639	134	20	140	25
11.6733	136	20	141	25
11.6828	142	19	142	25
11.6922	142	19	142	25
11.7017	144	19	142	25
11.7111	145	20	142	25
11.7206	149	20	142	25
11.73	143	22	143	25
11.7394	136	21	143	25
11.7489	138	20	145	25
11.7583	133	21	145	25
11.7678	138	21	145	25
11.7772	133	21	145	25
11.7867	126	22	145	25
11.7961	128	22	147	25
11.8056	127	22	148	25
11.815	130	19	148	25
11.8244	126	21	148	25
11.8339	136	22	149	25
11.8433	141	22	149	25
11.8528	135	23	150	25
11.8622	138	24	150	25
11.8717	144	25	150	25
11.8811	146	25	150	25
11.8906	147	25	151	25
11.9	147	25	151	25
11.9094	146	25	151	25
11.9189	146	25	151	25
11.9283	144	25	151	25
11.9378	143	25	151	25
11.9472	142	25	152	25
11.9567	145	25	153	25
11.9661	146	24	153	25
11.9756	148	24	154	25
11.985	149	23	154	25
11.9944	149	23	154	25
12.0039	148	25	154	25
12.0133	149	25	155	25
12.0228	152	25	156	25
12.0322	154	24	156	25
12.0417	153	24	157	25
12.0511	153	24	158	25
12.0606	151	23	158	25
12.07	152	23	160	25
12.0794	146	23	160	25
12.0889	152	23	162	25
12.0983	151	23	162	25
12.1078	152	23	162	25
12.1172	160	23	162	25
12.1267	160	23	163	25
12.1361	164	23	163	25
12.1456	168	24	163	25
12.155	167	24	163	25
12.1644	167	24	163	25
12.1739	169	24	163	25
12.1833	172	24	163	25
12.1928	173	24	164	25
12.2022	172	24	164	25
12.2117	177	24	164	25
12.2211	178	24	165	25
12.2306	182	24	165	25
12.24	187	24	165	25
12.2494	182	23	165	25
12.2589	180	26	165	25
12.2683	173	26	165	25
12.2778	177	26	165	25
12.2872	177	26	165	25
12.2967	179	26	165	25
12.3061	177	26	166	25
12.3156	175	25	166	25
12.325	173	27	166	25
12.3344	178	27	166	25
12.3439	177	27	166	25
12.3533	179	28	168	25
12.3628	174	28	168	25
12.3722	174	28	168	25
12.3817	176	28	168	25
12.3911	178	28	168	25
12.4006	179	28	169	25
12.41	172	28	169	25
12.4194	181	28	169	25
12.4289	182	28	169	25
12.4383	179	28	169	25
12.4478	179	29	169	25
12.4572	178	28	169	25
12.4667	179	28	170	25
12.4761	180	28	170	25
12.4856	182	28	171	25
12.495	177	28	171	25
12.5044	175	28	171	25
12.5139	174	28	171	25
12.5233	171	27	171	25
12.5328	169	27	171	25
12.5422	173	27	171	25
12.5517	178	28	171	25
12.5611	177	29	171	25
12.5706	171	29	171	25
12.58	166	29	171	25
12.5894	166	29	171	25
12.5989	162	29	171	25
12.6083	166	29	171	25
12.6178	165	29	171	25
12.6272	169	29	171	25
12.6367	173	29	171	25
12.6461	178	29	171	25
12.6556	178	29	172	25
12.665	179	29	172	25
12.6744	178	29	172	25
