# Supplementary material for: CELLECT: contrastive embedding learning for large-scale efficient cell tracking
Source: Nat Methods. 2025 Oct 20;22(11):2411–22. doi: 10.1038/s41592-025-02886-x (PMC12615263; doi:10.1038/s41592-025-02886-x)
Supplement: Supplementary file 11 — Excel file with all numerical values for Fig. 4. [file 41592_2025_2886_MOESM11_ESM.xlsx]

## Sheet: Fig. 4f
Time(h)	Bacterium quantity	n quantity	m quantity
0.045706	2	0	0
0.048111	8	0	0
0.050517	4	0	0
0.052922	4	0	0
0.055328	4	0	0
0.057733	4	0	0
0.060139	5	0	0
0.062544	3	0	0
0.06495	4	0	0
0.067356	5	0	0
0.069761	6	0	0
0.072167	8	0	1
0.074572	7	0	1
0.076978	8	0	1
0.079383	7	0	1
0.081789	8	0	1
0.084194	10	0	1
0.0866	11	0	1
0.089006	10	0	1
0.091411	10	0	1
0.093817	11	0	1
0.096222	12	0	1
0.098628	12	0	1
0.101033	14	0	1
0.103439	15	0	1
0.105844	17	0	1
0.10825	17	0	1
0.110656	16	0	1
0.113061	16	0	1
0.115467	18	0	2
0.117872	19	0	2
0.120278	20	0	2
0.122683	18	0	2
0.125089	19	0	2
0.127494	21	0	2
0.1299	23	0	2
0.132306	24	0	3
0.134711	23	0	2
0.137117	24	0	2
0.139522	25	0	3
0.141928	23	0	3
0.144333	25	0	3
0.146739	24	0	3
0.149144	23	0	3
0.15155	23	0	2
0.153956	25	0	2
0.156361	25	0	2
0.158767	27	0	2
0.161172	30	0	2
0.163578	28	0	2
0.165983	29	0	3
0.168389	29	0	3
0.170794	28	0	3
0.1732	27	0	3
0.175606	27	0	3
0.178011	31	0	3
0.180417	31	0	4
0.182822	31	0	4
0.185228	32	0	4
0.187633	35	0	5
0.190039	35	0	5
0.192444	36	0	5
0.19485	41	0	5
0.197256	40	0	6
0.199661	39	0	5
0.202067	35	0	5
0.204472	37	0	5
0.206878	37	0	5
0.209283	39	0	5
0.211689	37	0	4
0.214094	37	0	4
0.2165	36	0	4
0.218906	34	0	3
0.221311	33	0	3
0.223717	32	0	3
0.226122	30	0	4
0.228528	28	0	4
0.230933	31	0	5
0.233339	34	0	6
0.235744	34	0	6
0.23815	32	0	5
0.240556	33	0	5
0.242961	36	0	7
0.245367	37	0	7
0.247772	35	0	7
0.250178	31	0	6
0.252583	33	0	5
0.254989	33	0	6
0.257394	32	0	6
0.2598	34	0	6
0.262206	37	0	7
0.264611	39	0	7
0.267017	38	0	7
0.269422	39	0	8
0.271828	41	0	10
0.274233	44	0	10
0.276639	47	0	10
0.279044	48	0	10
0.28145	45	0	10
0.283856	50	0	9
0.286261	54	0	10
0.288667	53	0	9
0.291072	51	0	9
0.293478	49	0	9
0.295883	48	0	9
0.298289	46	0	8
0.300694	49	0	8
0.3031	51	0	9
0.305506	50	0	9
0.307911	50	0	9
0.310317	52	0	9
0.312722	54	0	11
0.315128	53	0	10
0.317533	51	0	10
0.319939	52	0	9
0.322344	57	0	10
0.32475	56	0	10
0.327156	52	0	10
0.329561	52	0	10
0.331967	51	0	10
0.334372	53	1	10
0.336778	52	1	10
0.339183	53	1	11
0.341589	49	1	11
0.343994	49	1	9
0.3464	50	1	9
0.348806	51	1	8
0.351211	50	1	8
0.353617	48	1	8
0.356022	49	1	8
0.358428	50	1	11
0.360833	50	1	11
0.363239	50	1	11
0.365644	56	1	12
0.36805	59	1	12
0.370456	60	1	11
0.372861	64	2	11
0.375267	61	2	11
0.377672	63	2	11
0.380078	62	2	11
0.382483	59	1	10
0.384889	58	1	11
0.387294	54	1	11
0.3897	55	0	11
0.392106	50	0	9
0.394511	54	0	9
0.396917	54	0	10
0.399322	53	0	10
0.401728	53	0	11
0.404133	51	0	12
0.406539	50	0	11
0.408944	41	0	10
0.41135	42	0	8
0.413756	41	0	7
0.416161	40	1	7
0.418567	41	1	7
0.420972	44	1	8
0.423378	50	1	8
0.425783	50	1	9
0.428189	50	1	9
0.430594	53	2	10
0.433	53	1	10
0.435406	55	1	11
0.437811	52	1	11
0.440217	57	1	10
0.442622	53	1	11
0.445028	51	1	11
0.447433	52	0	10
0.449839	54	0	11
0.452244	55	0	11
0.45465	55	0	12
0.457056	55	0	12
0.459461	57	0	13
0.461867	55	0	12
0.464272	52	0	12
0.466678	50	0	11
0.469083	50	0	12
0.471489	52	0	10
0.473894	54	0	11
0.4763	52	0	10
0.478706	54	1	10
0.481111	59	1	10
0.483517	59	1	10
0.485922	58	1	12
0.488328	55	1	12
0.490733	54	1	11
0.493139	53	0	13
0.495544	57	0	15
0.49795	55	0	14
0.500356	57	0	14
0.502761	57	0	13
0.505167	55	0	14
0.507572	58	0	15
0.509978	54	0	12
0.512383	54	0	12
0.514789	54	0	12
0.517194	53	0	13
0.5196	53	0	13
0.522006	52	0	14
0.524411	55	0	15
0.526817	54	0	14
0.529222	55	0	14
0.531628	56	0	15
0.534033	60	0	14
0.536439	62	0	14
0.538844	60	0	12
0.54125	61	0	11
0.543656	59	0	12
0.546061	64	0	13
0.548467	64	0	13
0.550872	65	0	13
0.553278	62	0	13
0.555683	60	0	12
0.558089	62	0	12
0.560494	59	0	12
0.5629	62	0	13
0.565306	64	0	14
0.567711	65	0	14
0.570117	61	0	12
0.572522	60	0	13
0.574928	65	0	13
0.577333	63	0	13
0.579739	64	0	14
0.582144	64	0	13
0.58455	64	0	12
0.586956	62	0	12
0.589361	62	0	12
0.591767	60	0	11
0.594172	62	1	12
0.596578	63	1	12
0.598983	62	1	13
0.601389	68	1	14
0.603794	68	1	14
0.6062	66	1	14
0.608606	61	1	13
0.611011	62	1	11
0.613417	59	1	13
0.615822	63	1	13
0.618228	61	1	15
0.620633	61	1	15
0.623039	62	1	15
0.625444	60	1	14
0.62785	64	1	15
0.630256	65	1	15
0.632661	66	1	16
0.635067	65	1	16
0.637472	65	1	15
0.639878	63	1	15
0.642283	59	1	14
0.644689	61	1	16
0.647094	61	2	16
0.6495	62	2	17
0.651906	58	2	17
0.654311	60	2	18
0.656717	59	2	18
0.659122	59	2	17
0.661528	56	2	16
0.663933	55	1	17
0.666339	53	1	16
0.668744	54	1	17
0.67115	53	0	16
0.673556	52	0	16
0.675961	48	0	14
0.678367	53	0	15
0.680772	54	0	15
0.683178	53	0	14
0.685583	53	0	15
0.687989	58	0	16
0.690394	57	0	16
0.6928	52	0	16
0.695206	54	0	18
0.697611	52	0	17
0.700017	59	1	18
0.702422	56	1	17
0.704828	56	1	20
0.707233	55	2	17
0.709639	57	2	18
0.712044	58	2	19
0.71445	57	2	18
0.716856	55	2	17
0.719261	55	2	18
0.721667	56	2	18
0.724072	54	2	17
0.726478	53	2	16
0.728883	52	1	17
0.731289	54	1	18
0.733694	55	1	16
0.7361	55	0	15
0.738506	59	0	16
0.740911	55	0	14
0.743317	54	0	14
0.745722	56	0	14
0.748128	56	0	13
0.750533	54	0	14
0.752939	54	0	14
0.755344	50	0	14
0.75775	53	0	15
0.760156	54	0	15
0.762561	53	0	15
0.764967	48	0	15
0.767372	50	0	15
0.769778	54	0	16
0.772183	54	0	15
0.774589	55	1	15
0.776994	54	1	15
0.7794	56	1	14
0.781806	61	1	14
0.784211	58	1	15
0.786617	62	1	15
0.789022	55	1	13
0.791428	56	1	14
0.793833	55	1	14
0.796239	56	1	15
0.798644	54	1	14
0.80105	55	1	14
0.803456	53	0	14
0.805861	52	0	14
0.808267	47	0	13
0.810672	49	0	14
0.813078	51	0	15
0.815483	52	0	15
0.817889	57	0	15
0.820294	54	0	13
0.8227	58	0	14
0.825106	59	0	15
0.827511	58	0	16
0.829917	60	0	18
0.832322	59	0	16
0.834728	58	0	17
0.837133	60	0	16
0.839539	61	0	16
0.841944	56	0	14
0.84435	57	0	14
0.846756	54	0	12
0.849161	53	0	11
0.851567	50	0	12
0.853972	55	0	13
0.856378	55	0	14
0.858783	56	0	14
0.861189	59	0	16
0.863594	60	0	16
0.866	58	0	15
0.868406	60	0	15
0.870811	64	0	16
0.873217	59	0	13
0.875622	55	0	11
0.878028	53	0	11
0.880433	57	0	13
0.882839	59	1	11
0.885244	61	1	13
0.88765	64	1	14
0.890056	65	1	16
0.892461	65	1	16
0.894867	69	1	17
0.897272	70	2	18
0.899678	70	1	20
0.902083	72	1	21
0.904489	65	1	18
0.906894	65	1	18
0.9093	59	1	16
0.911706	60	1	17
0.914111	61	1	17
0.916517	61	1	17
0.918922	65	1	17
0.921328	60	1	16
0.923733	60	1	17
0.926139	61	1	15
0.928544	62	1	16
0.93095	65	1	17
0.933356	63	1	17
0.935761	62	1	15
0.938167	64	1	16
0.940572	65	1	15
0.942978	62	1	15
0.945383	62	1	14
0.947789	65	1	12
0.950194	63	1	13
0.9526	62	2	12
0.955006	65	2	11
0.957411	67	2	12
0.959817	69	2	12
0.962222	67	3	12
0.964628	62	3	10
0.967033	63	3	11
0.969439	59	3	12
0.971844	54	2	12
0.97425	60	2	15
0.976656	62	2	13
0.979061	63	2	15
0.981467	61	2	15
0.983872	59	2	15
0.986278	60	2	16
0.988683	64	1	16
0.991089	63	1	16
0.993494	63	1	16
0.9959	64	1	17
0.998306	62	1	16
1.00071	59	0	15
1.00312	57	0	15
1.00552	56	0	14
1.00793	56	0	15
1.01033	55	0	13
1.01274	55	0	12
1.01514	53	0	12
1.01755	53	0	12
1.01996	53	0	13
1.02236	49	0	12
1.02477	50	0	11
1.02717	49	0	12
1.02958	49	0	13
1.03198	49	0	13
1.03439	52	0	14
1.03679	54	0	13
1.0392	58	0	13
1.04161	58	0	15
1.04401	59	0	15
1.04642	60	0	16
1.04882	61	0	15
1.05123	60	0	14
1.05363	57	0	12
1.05604	58	0	11
1.05844	60	0	11
1.06085	62	0	11
1.06326	58	0	10
1.06566	56	0	11
1.06807	55	0	10
1.07047	56	0	10
1.07288	55	0	11
1.07528	56	0	12
1.07769	50	0	11
1.08009	50	0	11
1.0825	49	0	11
1.08491	46	0	11
1.08731	44	0	11
1.08972	41	0	12
1.09212	41	0	12
1.09453	37	0	12
1.09693	37	0	12
1.09934	38	0	13
1.10174	41	0	14
1.10415	44	0	14
1.10656	39	0	13
1.10896	40	0	15
1.11137	44	0	15
1.11377	41	0	14
1.11618	41	0	15
1.11858	44	0	14
1.12099	44	0	14
1.12339	47	0	14
1.1258	46	0	15
1.12821	52	0	16
1.13061	51	0	16
1.13302	49	0	15
1.13542	47	0	16
1.13783	45	0	17
1.14023	44	0	17
1.14264	46	0	16
1.14504	46	0	14
1.14745	48	0	14
1.14986	48	0	14
1.15226	50	0	15
1.15467	51	0	15
1.15707	53	1	16
1.15948	53	1	16
1.16188	55	1	17
1.16429	53	1	18
1.16669	55	1	19
1.1691	58	1	19
1.17151	57	1	19
1.17391	62	1	18
1.17632	58	1	18
1.17872	58	1	19
1.18113	63	1	19
1.18353	64	1	19
1.18594	62	1	20
1.18834	66	1	19
1.19075	64	1	18
1.19316	63	1	19
1.19556	62	1	17
1.19797	65	1	19
1.20037	65	1	18
1.20278	64	1	18
1.20518	61	1	17
1.20759	60	1	12
1.20999	61	1	13
1.2124	65	1	15
1.21481	66	1	15
1.21721	67	1	14
1.21962	68	1	14
1.22202	67	1	14
1.22443	65	1	15
1.22683	64	1	15
1.22924	64	1	15
1.23164	65	1	15
1.23405	64	0	15
1.23646	61	0	15
1.23886	59	0	17
1.24127	56	0	16
1.24367	58	0	17
1.24608	55	1	17
1.24848	56	1	17
1.25089	57	1	18
1.25329	58	1	18
1.2557	60	1	17
1.25811	59	1	18
1.26051	64	1	18
1.26292	64	1	18
1.26532	64	1	18
1.26773	62	1	20
1.27013	62	1	20
1.27254	68	1	20
1.27494	65	1	20
1.27735	65	1	21
1.27976	64	1	20
1.28216	61	1	19
1.28457	64	1	20
1.28697	62	1	18
1.28938	60	1	18
1.29178	68	1	18
1.29419	68	1	18
1.29659	65	1	18
1.299	66	1	19
1.30141	64	1	20
1.30381	61	1	21
1.30622	63	1	20
1.30862	64	2	21
1.31103	65	1	22
1.31343	66	1	22
1.31584	70	1	23
1.31824	67	1	22
1.32065	71	2	22
1.32306	68	1	22
1.32546	69	1	22
1.32787	71	2	23
1.33027	66	1	22
1.33268	67	1	19
1.33508	68	1	19
1.33749	68	1	19
1.33989	68	1	20
1.3423	65	1	20
1.34471	69	1	20
1.34711	65	1	20
1.34952	66	1	21
1.35192	69	2	21
1.35433	68	2	21
1.35673	67	1	20
1.35914	65	1	19
1.36154	65	1	20
1.36395	63	1	20
1.36636	68	1	19
1.36876	62	1	18
1.37117	61	1	18
1.37357	66	1	18
1.37598	67	1	18
1.37838	68	1	19
1.38079	65	1	18
1.38319	66	2	19
1.3856	64	1	18
1.38801	66	1	18
1.39041	68	1	19
1.39282	67	1	19
1.39522	66	1	18
1.39763	67	2	18
1.40003	67	2	19
1.40244	68	1	18
1.40484	69	2	18
1.40725	69	1	18
1.40966	72	1	21
1.41206	73	1	21
1.41447	69	1	21
1.41687	68	1	19
1.41928	69	1	19
1.42168	72	1	22
1.42409	71	1	19
1.42649	67	1	20
1.4289	71	1	20
1.43131	73	1	22
1.43371	70	1	22
1.43612	70	1	22
1.43852	71	1	23
1.44093	68	1	22
1.44333	70	1	22
1.44574	62	1	19
1.44814	64	1	18
1.45055	66	1	18
1.45296	61	1	16
1.45536	58	1	16
1.45777	58	1	16
1.46017	53	0	16
1.46258	52	0	16
1.46498	53	0	17
1.46739	54	0	16
1.46979	55	0	16
1.4722	55	0	16
1.47461	57	0	16
1.47701	60	0	18
1.47942	58	0	17
1.48182	58	0	16
1.48423	57	0	18
1.48663	54	0	16
1.48904	52	0	15
1.49144	50	0	17
1.49385	53	0	17
1.49626	52	0	18
1.49866	51	0	16
1.50107	50	0	15
1.50347	51	0	15
1.50588	49	0	14
1.50828	55	0	15
1.51069	59	0	15
1.51309	58	0	17
1.5155	58	0	16
1.51791	57	0	16
1.52031	57	0	17
1.52272	60	0	17
1.52512	63	0	18
1.52753	59	0	18
1.52993	59	0	19
1.53234	58	0	20
1.53474	57	1	20
1.53715	53	1	20
1.53956	56	1	19
1.54196	56	1	19
1.54437	56	1	18
1.54677	57	1	18
1.54918	59	1	19
1.55158	60	1	19
1.55399	64	1	23
1.55639	67	1	21
1.5588	66	1	21
1.56121	66	1	24
1.56361	67	1	24
1.56602	67	1	25
1.56842	64	1	24
1.57083	66	1	27
1.57323	69	1	27
1.57564	67	1	27
1.57804	73	1	27
1.58045	75	1	28
1.58286	75	1	27
1.58526	78	1	28
1.58767	71	1	27
1.59007	70	0	27
1.59248	72	0	26
1.59488	72	1	27
1.59729	75	1	30
1.59969	71	1	28
1.6021	73	1	30
1.60451	70	1	29
1.60691	70	1	26
1.60932	66	1	25
1.61172	65	1	24
1.61413	67	1	24
1.61653	67	1	25
1.61894	64	1	25
1.62134	63	0	25
1.62375	60	0	25
1.62616	58	0	24
1.62856	61	0	25
1.63097	64	0	26
1.63337	68	0	27
1.63578	65	0	25
1.63818	67	0	26
1.64059	63	0	26
1.64299	61	0	26
1.6454	62	0	27
1.64781	68	0	26
1.65021	66	0	25
1.65262	70	0	23
1.65502	70	0	23
1.65743	77	0	26
1.65983	75	0	26
1.66224	77	0	26
1.66464	76	0	28
1.66705	75	0	27
1.66946	69	0	24
1.67186	70	0	23
1.67427	66	0	23
1.67667	69	0	23
1.67908	68	0	25
1.68148	70	0	26
1.68389	70	0	27
1.68629	67	0	25
1.6887	69	0	24
1.69111	68	0	23
1.69351	69	0	22
1.69592	66	0	22
1.69832	63	0	21
1.70073	60	0	21
1.70313	60	0	19
1.70554	56	0	20
1.70794	59	0	21
1.71035	58	0	21
1.71276	57	0	20
1.71516	61	0	22
1.71757	57	0	22
1.71997	59	0	24
1.72238	62	0	23
1.72478	63	0	23
1.72719	66	0	23
1.72959	67	0	25
1.732	66	0	26
1.73441	69	0	26
1.73681	68	1	25
1.73922	69	1	26
1.74162	66	1	25
1.74403	69	1	25
1.74643	67	1	24
1.74884	70	1	24
1.75124	71	1	24
1.75365	69	1	23
1.75606	64	1	24
1.75846	63	1	22
1.76087	61	1	22
1.76327	60	1	22
1.76568	59	1	23
1.76808	59	1	23
1.77049	63	1	22
1.77289	69	0	24
1.7753	68	0	24
1.77771	69	0	25
1.78011	67	0	23
1.78252	69	0	24
1.78492	70	0	22
1.78733	70	0	25
1.78973	74	0	27
1.79214	75	0	25
1.79454	71	0	25
1.79695	71	0	25
1.79936	71	0	26
1.80176	70	0	26
1.80417	71	0	25
1.80657	70	0	24
1.80898	73	0	25
1.81138	76	0	26
1.81379	74	0	25
1.81619	72	0	22
1.8186	69	0	22
1.82101	74	0	23
1.82341	77	0	23
1.82582	76	0	25
1.82822	76	0	24
1.83063	73	0	26
1.83303	79	0	28
1.83544	76	0	26
1.83784	73	0	24
1.84025	72	0	25
1.84266	69	0	24
1.84506	65	0	23
1.84747	66	0	24
1.84987	72	0	26
1.85228	76	0	27
1.85468	72	0	26
1.85709	74	0	27
1.85949	76	0	30
1.8619	74	0	27
1.86431	75	0	27
1.86671	72	0	25
1.86912	68	0	22
1.87152	66	0	23
1.87393	59	0	23
1.87633	60	0	24
1.87874	60	0	24
1.88114	63	0	24
1.88355	58	0	25
1.88596	57	0	24
1.88836	60	0	27
1.89077	63	0	27
1.89317	64	0	29
1.89558	66	0	31
1.89798	68	0	31
1.90039	69	0	31
1.90279	70	0	31
1.9052	75	0	32
1.90761	73	0	31
1.91001	73	0	29
1.91242	74	0	30
1.91482	76	0	31
1.91723	72	0	32
1.91963	71	0	31
1.92204	75	0	32
1.92444	75	0	33
1.92685	71	0	34
1.92926	73	1	35
1.93166	75	1	35
1.93407	78	1	35
1.93647	75	1	34
1.93888	75	1	34
1.94128	76	1	34
1.94369	72	0	32
1.94609	72	0	31
1.9485	68	0	28
1.95091	67	0	27
1.95331	69	0	26
1.95572	67	0	25
1.95812	71	0	30
1.96053	70	0	31
1.96293	74	0	33
1.96534	75	0	31
1.96774	81	0	35
1.97015	87	0	40
1.97256	89	0	40
1.97496	92	0	42
1.97737	87	0	40
1.97977	81	0	39
1.98218	76	0	39
1.98458	76	0	39
1.98699	78	0	42
1.98939	76	0	41
1.9918	68	0	38
1.99421	75	0	40
1.99661	77	0	40
1.99902	78	0	41
2.00142	84	0	41
2.00383	81	0	38
2.00623	81	0	38
2.00864	84	0	38
2.01104	86	0	38
2.01345	84	0	38
2.01586	84	0	38
2.01826	84	0	38
2.02067	84	0	39
2.02307	74	0	36
2.02548	71	0	35
2.02788	69	0	33
2.03029	69	0	33
2.03269	70	0	32
2.0351	72	0	33
2.03751	70	0	33
2.03991	69	0	32
2.04232	74	0	33
2.04472	89	0	43
2.04713	95	1	39
2.04953	100	1	40
2.05194	98	1	39
2.05434	102	1	41
2.05675	110	1	44
2.05916	107	1	41
2.06156	104	1	38
2.06397	94	1	36
2.06637	87	1	45
2.06878	86	1	46
2.07118	82	1	47
2.07359	85	1	46
2.07599	85	1	47
2.0784	86	1	46
2.08081	85	1	46
2.08321	88	1	46
2.08562	89	1	47
2.08802	90	1	48
2.09043	88	1	43
2.09283	84	1	42
2.09524	85	1	43
2.09764	84	1	43
2.10005	85	1	43
2.10246	88	1	42
2.10486	91	1	43
2.10727	91	1	42
2.10967	87	1	40
2.11208	85	1	39
2.11448	88	1	42
2.11689	86	1	39
2.11929	93	1	40
2.1217	96	1	43
2.12411	93	1	41
2.12651	94	1	40
2.12892	95	1	39
2.13132	93	1	37
2.13373	87	1	35
2.13613	90	1	36
2.13854	89	1	38
2.14094	85	1	38
2.14335	87	1	36
2.14576	86	1	37
2.14816	81	1	38
2.15057	79	1	37
2.15297	84	1	38
2.15538	84	1	40
2.15778	85	1	43
2.16019	90	1	43
2.16259	87	1	41
2.165	86	1	41
2.16741	88	1	41
2.16981	88	2	40
2.17222	88	2	41
2.17462	87	2	44
2.17703	86	2	42
2.17943	84	2	40
2.18184	82	2	42
2.18424	83	2	42
2.18665	81	2	42
2.18906	80	2	39
2.19146	80	2	39
2.19387	80	2	39
2.19627	80	2	40
2.19868	79	2	41
2.20108	82	2	44
2.20349	82	2	44
2.20589	87	3	45
2.2083	86	1	43
2.21071	85	2	41
2.21311	82	2	40
2.21552	85	2	42
2.21792	89	2	44
2.22033	87	2	42
2.22273	88	2	43
2.22514	89	2	46
2.22754	87	3	44
2.22995	89	3	44
2.23236	92	3	46
2.23476	88	3	45
2.23717	87	3	45
2.23957	90	3	48
2.24198	90	2	50
2.24438	91	2	51
2.24679	88	1	52
2.24919	94	2	54
2.2516	94	1	52
2.25401	92	1	51
2.25641	93	1	50
2.25882	97	2	51
2.26122	94	2	48
2.26363	98	2	49
2.26603	93	2	48
2.26844	94	2	48
2.27084	93	2	46
2.27325	97	2	48
2.27566	102	2	47
2.27806	102	1	49
2.28047	103	1	47
2.28287	103	1	49
2.28528	100	1	50
2.28768	102	1	50
2.29009	102	1	50
2.29249	99	0	49
2.2949	99	0	50
2.29731	100	0	49
2.29971	101	0	50
2.30212	100	0	52
2.30452	101	0	52
2.30693	101	0	52
2.30933	101	0	54
2.31174	93	0	50
2.31414	92	0	48
2.31655	93	0	50
2.31896	91	0	48
2.32136	95	0	50
2.32377	94	0	48
2.32617	97	0	49
2.32858	94	0	49
2.33098	95	0	47
2.33339	97	0	52
2.33579	97	0	54
2.3382	97	0	52
2.34061	99	0	50
2.34301	99	0	51
2.34542	96	0	51
2.34782	94	0	50
2.35023	100	1	52
2.35263	103	1	56
2.35504	100	1	54
2.35744	97	1	53
2.35985	92	1	52
2.36226	93	1	55
2.36466	95	1	55
2.36707	92	1	55
2.36947	92	1	57
2.37188	86	1	54
2.37428	88	2	52
2.37669	89	2	52
2.37909	92	2	52
2.3815	99	2	54
2.38391	98	2	55
2.38631	97	2	52
2.38872	94	1	54
2.39112	94	1	54
2.39353	94	1	55
2.39593	91	1	53
2.39834	94	1	54
2.40074	96	1	53
2.40315	97	1	53
2.40556	96	1	53
2.40796	100	1	53
2.41037	100	1	54
2.41277	94	1	52
2.41518	94	1	54
2.41758	91	1	51
2.41999	92	1	51
2.42239	94	1	52
2.4248	97	1	54
2.42721	94	1	55
2.42961	92	1	55
2.43202	97	1	58
2.43442	98	1	58
2.43683	96	1	59
2.43923	99	1	61
2.44164	102	1	61
2.44404	99	1	59
2.44645	104	1	63
2.44886	103	1	62
2.45126	99	1	60
2.45367	96	1	59
2.45607	91	1	56
2.45848	92	1	55
2.46088	91	2	53
2.46329	91	2	56
2.46569	92	2	56
2.4681	91	2	56
2.47051	91	2	56
2.47291	86	2	53
2.47532	89	2	55
2.47772	91	2	56
2.48013	92	1	57
2.48253	94	1	57
2.48494	96	2	58
2.48734	95	2	58
2.48975	93	2	59
2.49216	92	2	57
2.49456	93	2	57
2.49697	92	2	55
2.49937	96	2	56
2.50178	92	2	58
2.50418	93	2	59
2.50659	95	2	57
2.50899	92	2	53
2.5114	92	1	54
2.51381	93	1	54
2.51621	94	0	54
2.51862	91	0	52
2.52102	89	0	51
2.52343	89	0	52
2.52583	87	0	52
2.52824	87	0	50
2.53064	91	0	54
2.53305	89	0	52
2.53546	89	0	53
2.53786	93	0	56
2.54027	94	0	58
2.54267	90	0	55
2.54508	90	0	55
2.54748	87	0	52
2.54989	87	0	52
2.55229	86	0	51
2.5547	86	0	48
2.55711	88	0	52
2.55951	83	0	48
2.56192	80	0	48
2.56432	82	0	51
2.56673	83	0	52
2.56913	88	0	52
2.57154	90	0	50
2.57394	93	0	52
2.57635	89	0	53
2.57876	92	0	54
2.58116	92	0	53
2.58357	90	0	52
2.58597	87	0	50
2.58838	88	0	50
2.59078	92	0	54
2.59319	88	0	52
2.59559	86	0	49
2.598	82	0	50
2.60041	89	0	53
2.60281	89	0	53
2.60522	89	0	53
2.60762	87	0	51
2.61003	89	0	52
2.61243	90	0	53
2.61484	91	0	52
2.61724	94	0	54
2.61965	89	0	53
2.62206	86	0	52
2.62446	85	0	50
2.62687	83	0	47
2.62927	81	0	47
2.63168	81	0	47
2.63408	83	0	48
2.63649	86	0	47
2.63889	83	0	45
2.6413	83	0	42
2.64371	81	1	41
2.64611	82	1	42
2.64852	76	1	41
2.65092	76	2	41
2.65333	71	2	37
2.65573	75	2	40
2.65814	74	2	39
2.66054	77	2	37
2.66295	79	2	37
2.66536	80	2	37
2.66776	79	2	37
2.67017	83	2	37
2.67257	82	2	37
2.67498	78	2	36
2.67738	78	2	37
2.67979	78	1	40
2.68219	85	2	42
2.6846	81	2	41
2.68701	82	2	41
2.68941	84	2	44
2.69182	82	2	43
2.69422	86	2	46
2.69663	85	2	46
2.69903	83	2	45
2.70144	83	1	46
2.70384	85	1	44
2.70625	85	1	43
2.70866	85	2	43
2.71106	89	2	44
2.71347	86	2	42
2.71587	92	2	47
2.71828	97	2	48
2.72068	95	2	46
2.72309	92	2	47
2.72549	90	2	48
2.7279	86	1	45
2.73031	85	1	44
2.73271	88	1	44
2.73512	84	1	44
2.73752	85	1	46
2.73993	85	1	45
2.74233	89	1	44
2.74474	88	1	46
2.74714	89	1	45
2.74955	91	1	47
2.75196	92	1	46
2.75436	92	1	46
2.75677	93	1	47
2.75917	91	1	45
2.76158	94	1	46
2.76398	93	1	46
2.76639	93	1	46
2.76879	90	1	43
2.7712	88	1	45
2.77361	84	1	44
2.77601	84	1	45
2.77842	87	1	48
2.78082	85	2	49
2.78323	85	2	50
2.78563	81	3	47
2.78804	81	3	47
2.79044	85	3	47
2.79285	80	3	43
2.79526	78	2	42
2.79766	79	2	41
2.80007	80	2	42
2.80247	75	2	38
2.80488	79	2	40
2.80728	72	2	38
2.80969	71	1	40
2.81209	69	2	37
2.8145	68	2	37
2.81691	67	2	36
2.81931	65	2	33
2.82172	73	2	36
2.82412	77	2	37
2.82653	77	2	35
2.82893	87	2	39
2.83134	89	2	39
2.83374	91	2	39
2.83615	94	2	42
2.83856	94	2	41
2.84096	92	1	43
2.84337	83	1	40
2.84577	87	1	42
2.84818	83	1	43
2.85058	87	2	45
2.85299	80	1	43
2.85539	78	1	42
2.8578	83	1	44
2.86021	86	2	44
2.86261	85	2	45
2.86502	89	2	46
2.86742	92	2	46
2.86983	92	2	44
2.87223	92	3	44
2.87464	93	2	44
2.87704	98	1	49
2.87945	91	1	43
2.88186	91	1	44
2.88426	92	1	44
2.88667	90	1	42
2.88907	83	1	40
2.89148	86	1	41
2.89388	89	0	44
2.89629	88	1	42
2.89869	87	1	44
2.9011	89	1	46
2.90351	89	1	45
2.90591	88	1	42
2.90832	86	1	42
2.91072	89	1	43
2.91313	88	1	42
2.91553	87	1	41
2.91794	90	1	42
2.92034	94	0	42
2.92275	96	0	41
2.92516	94	0	40
2.92756	100	0	41
2.92997	101	0	39
2.93237	101	1	40
2.93478	99	2	38
2.93718	103	2	41
2.93959	104	2	41
2.94199	102	2	42
2.9444	103	2	43
2.94681	99	2	41
2.94921	102	2	43
2.95162	104	2	45
2.95402	111	2	46
2.95643	111	1	50
2.95883	109	1	50
2.96124	109	1	48
2.96364	112	1	49
2.96605	110	1	49
2.96846	114	1	50
2.97086	109	0	51
2.97327	108	0	53
2.97567	111	0	55
2.97808	116	0	58
2.98048	112	0	55
2.98289	113	0	57
2.98529	111	0	57
2.9877	111	0	59
2.99011	107	0	57
2.99251	102	0	55
2.99492	100	0	56
2.99732	102	0	59
2.99973	101	0	57
3.00213	101	0	57
3.00454	99	0	57
3.00694	101	0	57
3.00935	101	0	57
3.01176	104	0	57
3.01416	105	0	57
3.01657	103	0	56
3.01897	106	0	59
3.02138	99	0	55
3.02378	104	0	56
3.02619	109	0	59
3.02859	108	0	60
3.031	108	0	59
3.03341	103	0	56
3.03581	110	0	60
3.03822	108	0	60
3.04062	106	0	58
3.04303	100	0	55
3.04543	100	0	55
3.04784	102	0	58
3.05024	103	0	56
3.05265	103	0	55
3.05506	98	1	51
3.05746	97	1	49
3.05987	94	1	48
3.06227	98	1	50
3.06468	97	1	51
3.06708	99	1	52
3.06949	97	1	51
3.07189	92	0	49
3.0743	90	0	50
3.07671	89	0	47
3.07911	90	0	47
3.08152	97	0	51
3.08392	89	0	45
3.08633	93	1	47
3.08873	90	1	47
3.09114	90	1	48
3.09354	92	1	49
3.09595	88	1	46
3.09836	89	1	49
3.10076	87	1	45
3.10317	81	1	41
3.10557	78	1	40
3.10798	79	1	41
3.11038	76	1	40
3.11279	74	1	38
3.11519	79	1	42
3.1176	82	1	43
3.12001	85	1	45
3.12241	85	1	45
3.12482	84	1	44
3.12722	82	1	42
3.12963	75	1	36
3.13203	74	1	36
3.13444	78	1	39
3.13684	75	1	38
3.13925	72	1	35
3.14166	71	1	34
3.14406	72	1	33
3.14647	74	1	32
3.14887	70	1	32
3.15128	72	1	34
3.15368	74	1	37
3.15609	72	1	36
3.15849	75	1	37
3.1609	77	1	39
3.16331	73	1	34
3.16571	73	1	34
3.16812	74	1	32
3.17052	73	1	34
3.17293	75	1	36
3.17533	72	1	35
3.17774	68	1	31
3.18014	64	1	29
3.18255	72	1	33
3.18496	78	1	34
3.18736	76	1	34
3.18977	80	1	36
3.19217	88	1	40
3.19458	86	1	40
3.19698	87	1	41
3.19939	84	1	40
3.20179	82	0	40
3.2042	84	1	42
3.20661	86	1	45
3.20901	90	1	45
3.21142	89	1	44
3.21382	85	1	42
3.21623	89	1	42
3.21863	89	1	44
3.22104	88	1	43
3.22344	86	1	42
3.22585	88	1	44
3.22826	83	1	41
3.23066	78	1	41
3.23307	70	1	34
3.23547	76	1	38
3.23788	75	1	37
3.24028	78	1	37
3.24269	78	1	36
3.24509	77	1	35
3.2475	80	1	37
3.24991	82	1	39
3.25231	84	1	40
3.25472	82	1	39
3.25712	79	1	37
3.25953	80	1	38
3.26193	85	1	41
3.26434	80	1	39
3.26674	78	1	40
3.26915	77	1	39
3.27156	78	1	38
3.27396	77	1	37
3.27637	76	1	37
3.27877	76	1	38
3.28118	76	0	38
3.28358	78	0	40
3.28599	79	0	41
3.28839	82	0	48
3.2908	81	0	46
3.29321	85	0	48
3.29561	88	0	48
3.29802	84	0	48
3.30042	88	0	48
3.30283	86	0	47
3.30523	88	0	47
3.30764	92	0	48
3.31004	86	1	46
3.31245	84	1	43
3.31486	82	1	42
3.31726	81	1	41
3.31967	86	1	45
3.32207	81	1	42
3.32448	77	1	41
3.32688	81	0	42
3.32929	83	0	44
3.33169	86	0	42
3.3341	88	0	44
3.33651	88	0	44
3.33891	90	0	44
3.34132	91	0	47
3.34372	95	0	48
3.34613	96	0	52
3.34853	94	0	49
3.35094	95	0	51
3.35334	92	0	49
3.35575	94	0	50
3.35816	97	0	49
3.36056	93	0	47
3.36297	90	0	46
3.36537	90	0	48
3.36778	92	0	48
3.37018	93	0	50
3.37259	93	0	51
3.37499	92	0	52
3.3774	87	0	50
3.37981	88	0	51
3.38221	84	0	49
3.38462	88	0	49
3.38702	83	0	47
3.38943	81	0	46
3.39183	82	0	47
3.39424	89	0	47
3.39664	88	0	48
3.39905	93	1	52
3.40146	93	1	51
3.40386	91	1	52
3.40627	93	1	54
3.40867	96	1	57
3.41108	97	1	58
3.41348	96	1	58
3.41589	97	1	57
3.41829	100	2	59
3.4207	101	1	61
3.42311	92	1	57
3.42551	95	1	57
3.42792	90	1	52
3.43032	91	1	54
3.43273	94	1	56
3.43513	93	1	54
3.43754	89	1	53
3.43994	88	1	52
3.44235	88	1	52
3.44476	88	1	53
3.44716	90	1	54
3.44957	91	1	52
3.45197	97	1	57
3.45438	95	1	56
3.45678	92	1	53
3.45919	95	1	56
3.46159	95	1	53
3.464	98	1	56
3.46641	96	2	55
3.46881	99	1	56
3.47122	96	1	55
3.47362	95	1	53
3.47603	91	1	51
3.47843	90	1	51
3.48084	88	1	50
3.48324	82	1	46
3.48565	82	1	45
3.48806	82	1	47
3.49046	84	1	47
3.49287	89	1	49
3.49527	92	1	50
3.49768	92	1	51
3.50008	94	2	53
3.50249	93	2	52
3.50489	92	2	52
3.5073	87	2	49
3.50971	88	2	49
3.51211	82	2	51
3.51452	83	2	49
3.51692	85	2	50
3.51933	85	2	51
3.52173	89	2	56
3.52414	90	2	56
3.52654	88	2	52
3.52895	88	2	51
3.53136	85	2	48
3.53376	81	2	49
3.53617	74	2	45
3.53857	73	2	47
3.54098	76	2	47
3.54338	79	2	49
3.54579	76	2	47
3.54819	74	2	43
3.5506	75	2	45
3.55301	80	2	45
3.55541	83	2	47
3.55782	82	2	47
3.56022	81	3	46
3.56263	84	3	46
3.56503	86	3	47
3.56744	88	4	49
3.56984	89	4	49
3.57225	88	4	50
3.57466	87	4	51
3.57706	88	4	50
3.57947	84	5	44
3.58187	79	5	44
3.58428	79	5	43
3.58668	74	4	42
3.58909	68	4	39
3.59149	75	4	46
3.5939	82	5	48
3.59631	85	7	48
3.59871	85	5	49
3.60112	84	6	47
3.60352	86	5	49
3.60593	85	5	49
3.60833	88	4	51
3.61074	83	4	47
3.61314	81	4	49
3.61555	81	4	48
3.61796	82	3	51
3.62036	81	3	52
3.62277	81	4	51
3.62517	76	3	46
3.62758	72	3	43
3.62998	76	3	46
3.63239	74	3	46
3.63479	73	3	46
3.6372	70	3	45
3.63961	71	3	44
3.64201	71	3	43
3.64442	73	3	42
3.64682	69	3	40
3.64923	74	3	43
3.65163	74	3	42
3.65404	76	3	46
3.65644	77	3	48
3.65885	79	3	48
3.66126	81	3	50
3.66366	79	3	48
3.66607	83	3	50
3.66847	79	4	46
3.67088	78	4	46
3.67328	79	4	46
3.67569	82	4	47
3.67809	82	4	47
3.6805	87	4	47
3.68291	85	4	46
3.68531	85	4	45
3.68772	85	4	46
3.69012	85	4	47
3.69253	81	4	46
3.69493	84	4	48
3.69734	82	4	48
3.69974	85	4	49
3.70215	85	4	48
3.70456	79	4	46
3.70696	79	4	45
3.70937	81	4	47
3.71177	80	4	46
3.71418	84	4	47
3.71658	82	4	47
3.71899	84	3	47
3.72139	78	3	44
3.7238	81	3	45
3.72621	81	3	45
3.72861	80	3	46
3.73102	76	3	43
3.73342	75	3	41
3.73583	70	3	38
3.73823	75	3	40
3.74064	75	3	40
3.74304	76	3	42
3.74545	76	3	43
3.74786	79	3	43
3.75026	79	3	43
3.75267	79	3	41
3.75507	81	3	43
3.75748	80	3	43
3.75988	79	3	44
3.76229	77	3	41
3.76469	81	3	45
3.7671	76	3	42
3.76951	76	3	43
3.77191	76	3	42
3.77432	70	3	38
3.77672	71	3	39
3.77913	70	3	40
3.78153	67	3	36
3.78394	66	3	37
3.78634	67	3	36
3.78875	68	3	37
3.79116	69	3	38
3.79356	72	3	39
3.79597	74	3	40
3.79837	75	3	39
3.80078	76	4	40
3.80318	72	3	38
3.80559	72	3	38
3.80799	68	3	37
3.8104	68	3	39
3.81281	69	3	41
3.81521	71	3	43
3.81762	70	3	44
3.82002	67	3	41
3.82243	68	3	41
3.82483	73	3	44
3.82724	78	3	49
3.82964	74	3	45
3.83205	74	3	44
3.83446	73	3	44
3.83686	72	3	44
3.83927	74	3	45
3.84167	67	3	42
3.84408	68	3	43
3.84648	71	3	44
3.84889	73	3	46
3.85129	74	3	47
3.8537	75	3	47
3.85611	69	3	42
3.85851	70	3	41
3.86092	71	3	42
3.86332	72	3	40
3.86573	73	3	41
3.86813	74	3	42
3.87054	71	3	42
3.87294	69	3	39
3.87535	63	3	36
3.87776	61	3	34
3.88016	66	3	33
3.88257	60	3	30
3.88497	59	3	30
3.88738	62	3	31
3.88978	65	3	32
3.89219	63	3	32
3.89459	65	3	33
3.897	64	3	32
3.89941	65	3	32
3.90181	61	3	31
3.90422	61	3	32
3.90662	58	3	31
3.90903	55	3	31
3.91143	58	3	31
3.91384	58	3	32
3.91624	55	3	31
3.91865	60	4	33
3.92106	58	3	32
3.92346	57	3	32
3.92587	56	3	34
3.92827	59	3	36
3.93068	60	3	37
3.93308	61	3	38
3.93549	61	3	38
3.93789	62	3	38
3.9403	64	2	40
3.94271	62	2	38
3.94511	65	1	41
3.94752	63	1	39
3.94992	63	1	37
3.95233	64	1	37
3.95473	63	1	36
3.95714	66	1	39
3.95954	64	1	39
3.96195	59	1	35
3.96436	58	1	33
3.96676	61	2	33
3.96917	60	2	33
3.97157	60	2	38
3.97398	64	2	39
3.97638	63	2	40
3.97879	66	2	42
3.98119	67	2	43
3.9836	69	1	45
3.98601	71	1	46
3.98841	69	1	44
3.99082	68	1	42
3.99322	68	1	41
3.99563	72	1	41
3.99803	69	1	39
4.00044	76	1	42
4.00284	73	1	42
4.00525	72	1	41
4.00766	71	1	42
4.01006	72	1	40
4.01247	69	1	39
4.01487	73	1	42
4.01728	75	1	43
4.01968	73	1	43
4.02209	73	1	47
4.02449	74	1	45
4.0269	73	1	44
4.02931	73	1	43
4.03171	72	1	43
4.03412	71	1	42
4.03652	70	1	42
4.03893	69	1	42
4.04133	70	1	44
4.04374	60	1	40
4.04614	57	1	40
4.04855	55	1	38
4.05096	54	1	37
