# Supplementary material for: CELLECT: contrastive embedding learning for large-scale efficient cell tracking
Source: Nat Methods. 2025 Oct 20;22(11):2411–22. doi: 10.1038/s41592-025-02886-x (PMC12615263; doi:10.1038/s41592-025-02886-x)
Supplement: Supplementary file 12 — Excel file with all numerical values for Fig. 5. [file 41592_2025_2886_MOESM12_ESM.xlsx]

## Sheet: Fig 5c
CELLECT	Imaris	TrackMate
850	787	480
850	787	480
850	787	480
850	787	480
850	787	480
850	787	480
850	787	480
850	787	480
850	787	480
850	787	480
819	782	464
819	782	464
819	782	464
819	782	464
819	782	464
819	782	464
819	782	464
819	782	464
819	782	464
819	782	464
799	777	454
799	777	454
799	777	454
799	777	454
799	777	454
799	777	454
799	777	454
799	777	454
799	777	454
799	777	454
795	767	451
795	767	451
795	767	451
795	767	451
795	767	451
795	767	451
795	767	451
795	767	451
795	767	451
795	767	451
790	761	437
790	761	437
790	761	437
790	761	437
790	761	437
790	761	437
790	761	437
790	761	437
790	761	437
790	761	437
789	748	427
789	748	427
789	748	427
789	748	427
789	748	427
789	748	427
789	748	427
789	748	427
789	748	427
789	748	427
787	734	422
787	734	422
787	734	422
787	734	422
787	734	422
787	734	422
787	734	422
787	734	422
787	734	422
787	734	422
786	724	417
786	724	417
786	724	417
786	724	417
786	724	417
786	724	417
786	724	417
786	724	417
786	724	417
786	724	417
786	705	411
786	705	411
786	705	411
786	705	411
786	705	411
786	705	411
786	705	411
786	705	411
786	705	411
786	705	411
785	697	407
785	697	407
785	697	407
785	697	407
785	697	407
785	697	407
785	697	407
785	697	407
785	697	407
785	697	407
784	689	403
784	689	403
784	689	403
784	689	403
784	689	403
784	689	403
784	689	403
784	689	403
784	689	403
784	689	403
782	683	400
782	683	400
782	683	400
782	683	400
782	683	400
782	683	400
782	683	400
782	683	400
782	683	400
782	683	400
782	674	397
782	674	397
782	674	397
782	674	397
782	674	397
782	674	397
782	674	397
782	674	397
782	674	397
782	674	397
782	670	395
782	670	395
782	670	395
782	670	395
782	670	395
782	670	395
782	670	395
782	670	395
782	670	395
782	670	395
782	665	392
782	665	392
782	665	392
782	665	392
782	665	392
782	665	392
782	665	392
782	665	392
782	665	392
782	665	392
782	661	390
782	661	390
782	661	390
782	661	390
782	661	390
782	661	390
782	661	390
782	661	390
782	661	390
782	661	390
781	650	387
781	650	387
781	650	387
781	650	387
781	650	387
781	650	387
781	650	387
781	650	387
781	650	387
781	650	387
780	645	383
780	645	383
780	645	383
780	645	383
780	645	383
780	645	383
780	645	383
780	645	383
780	645	383
780	645	383
780	636	350
780	636	350
780	636	350
780	636	350
780	636	350
780	636	350
780	636	350
780	636	350
780	636	350
780	636	350
778	565	346
778	565	346
778	565	346
778	565	346
778	565	346
778	565	346
778	565	346
778	565	346
778	565	346
778	565	346
776	561	343
776	561	343
776	561	343
776	561	343
776	561	343
776	561	343
776	561	343
776	561	343
776	561	343
776	561	343
775	553	339
775	553	339
775	553	339
775	553	339
775	553	339
775	553	339
775	553	339
775	553	339
775	553	339
775	553	339
775	546	334
775	546	334
775	546	334
775	546	334
775	546	334
775	546	334
775	546	334
775	546	334
775	546	334
775	546	334
774	542	332
774	542	332
774	542	332
774	542	332
774	542	332
774	542	332
774	542	332
774	542	332
774	542	332
774	542	332
772	532	332
772	532	332
772	532	332
772	532	332
772	532	332
772	532	332
772	532	332
772	532	332
772	532	332
772	532	332
772	525	330
772	525	330
772	525	330
772	525	330
772	525	330
772	525	330
772	525	330
772	525	330
772	525	330
772	525	330
772	521	329
772	521	329
772	521	329
772	521	329
772	521	329
772	521	329
772	521	329
772	521	329
772	521	329
772	521	329
772	515	327
772	515	327
772	515	327
772	515	327
772	515	327
772	515	327
772	515	327
772	515	327
772	515	327
772	515	327
771	505	324
771	505	324
771	505	324
771	505	324
771	505	324
771	505	324
771	505	324
771	505	324
771	505	324
771	505	324
771	499	323
771	499	323
771	499	323
771	499	323
771	499	323
771	499	323
771	499	323
771	499	323
771	499	323
771	499	323
771	494	322
771	494	322
771	494	322
771	494	322
771	494	322
771	494	322
771	494	322
771	494	322
771	494	322
771	494	322
771	493	320
771	493	320
771	493	320
771	493	320
771	493	320
771	493	320
771	493	320
771	493	320
771	493	320
771	493	320
771	491	319
771	491	319
771	491	319
771	491	319
771	491	319
771	491	319
771	491	319
771	491	319
771	491	319
771	491	319
771	486	319
771	486	319
771	486	319
771	486	319
771	486	319
771	486	319
771	486	319
771	486	319
771	486	319
771	486	319
769	479	318
769	479	318
769	479	318
769	479	318
769	479	318
769	479	318
769	479	318
769	479	318
769	479	318
769	479	318
769	477	317
769	477	317
769	477	317
769	477	317
769	477	317
769	477	317
769	477	317
769	477	317
769	477	317
769	477	317
769	472	316
769	472	316
769	472	316
769	472	316
769	472	316
769	472	316
769	472	316
769	472	316
769	472	316
769	472	316
768	469	316
768	469	316
768	469	316
768	469	316
768	469	316
768	469	316
768	469	316
768	469	316
768	469	316
768	469	316
768	467	293
768	467	293
768	467	293
768	467	293
768	467	293
768	467	293
768	467	293
768	467	293
768	467	293
768	467	293
765	433	291
765	433	291
765	433	291
765	433	291
765	433	291
765	433	291
765	433	291
765	433	291
765	433	291
765	433	291
765	431	289
765	431	289
765	431	289
765	431	289
765	431	289
765	431	289
765	431	289
765	431	289
765	431	289
765	431	289
764	429	285
764	429	285
764	429	285
764	429	285
764	429	285
764	429	285
764	429	285
764	429	285
764	429	285
764	429	285
763	425	284
763	425	284
763	425	284
763	425	284
763	425	284
763	425	284
763	425	284
763	425	284
763	425	284
763	425	284
762	424	283
762	424	283
762	424	283
762	424	283
762	424	283
762	424	283
762	424	283
762	424	283
762	424	283
762	424	283
762	421	282
762	421	282
762	421	282
762	421	282
762	421	282
762	421	282
762	421	282
762	421	282
762	421	282
762	421	282
762	412	282
762	412	282
762	412	282
762	412	282
762	412	282
762	412	282
762	412	282
762	412	282
762	412	282
762	412	282
762	407	280
762	407	280
762	407	280
762	407	280
762	407	280
762	407	280
762	407	280
762	407	280
762	407	280
762	407	280
762	406	280
762	406	280
762	406	280
762	406	280
762	406	280
762	406	280
762	406	280
762	406	280
762	406	280
762	406	280
762	403	278
762	403	278
762	403	278
762	403	278
762	403	278
762	403	278
762	403	278
762	403	278
762	403	278
762	403	278
762	397	278
762	397	278
762	397	278
762	397	278
762	397	278
762	397	278
762	397	278
762	397	278
762	397	278
762	397	278
762	392	275
762	392	275
762	392	275
762	392	275
762	392	275
762	392	275
762	392	275
762	392	275
762	392	275
762	392	275
762	387	274
762	387	274
762	387	274
762	387	274
762	387	274
762	387	274
762	387	274
762	387	274
762	387	274
762	387	274
762	384	272
762	384	272
762	384	272
762	384	272
762	384	272
762	384	272
762	384	272
762	384	272
762	384	272
762	384	272
762	380	269
762	380	269
762	380	269
762	380	269
762	380	269
762	380	269
762	380	269
762	380	269
762	380	269
762	380	269
762	377	268
762	377	268
762	377	268
762	377	268
762	377	268
762	377	268
762	377	268
762	377	268
762	377	268
762	377	268
762	377	268
762	377	268
762	377	268
762	377	268
762	377	268
762	377	268
762	377	268
762	377	268
762	377	268
762	377	268
762	377	268
762	377	268
762	377	268
762	377	268
762	377	268
762	377	268
762	377	268
762	377	268
762	377	268
762	377	268
760	372	268
760	372	268
760	372	268
760	372	268
760	372	268
760	372	268
760	372	268
760	372	268
760	372	268
760	372	268
760	369	258
760	369	258
760	369	258
760	369	258
760	369	258
760	369	258
760	369	258
760	369	258
760	369	258
760	369	258
759	341	257
759	341	257
759	341	257
759	341	257
759	341	257
759	341	257
759	341	257
759	341	257
759	341	257
759	341	257
757	338	256
757	338	256
757	338	256
757	338	256
757	338	256
757	338	256
757	338	256
757	338	256
757	338	256
757	338	256
757	337	255
757	337	255
757	337	255
757	337	255
757	337	255
757	337	255
757	337	255
757	337	255
757	337	255
757	337	255
756	336	255
756	336	255
756	336	255
756	336	255
756	336	255
756	336	255
756	336	255
756	336	255
756	336	255
756	336	255
756	332	254
756	332	254
756	332	254
756	332	254
756	332	254
756	332	254
756	332	254
756	332	254
756	332	254
756	332	254
756	331	253
756	331	253
756	331	253
756	331	253
756	331	253
756	331	253
756	331	253
756	331	253
756	331	253
756	331	253
756	328	252
756	328	252
756	328	252
756	328	252
756	328	252
756	328	252
756	328	252
756	328	252
756	328	252
756	328	252
756	325	252
756	325	252
756	325	252
756	325	252
756	325	252
756	325	252
756	325	252
756	325	252
756	325	252
756	325	252
755	323	252
755	323	252
755	323	252
755	323	252
755	323	252
755	323	252
755	323	252
755	323	252
755	323	252
755	323	252
755	323	252
755	323	252
755	323	252
755	323	252
755	323	252
755	323	252
755	323	252
755	323	252
755	323	252
755	323	252
755	322	252
755	322	252
755	322	252
755	322	252
755	322	252
755	322	252
755	322	252
755	322	252
755	322	252
755	322	252
755	320	252
755	320	252
755	320	252
755	320	252
755	320	252
755	320	252
755	320	252
755	320	252
755	320	252
755	320	252
755	319	250
755	319	250
755	319	250
755	319	250
755	319	250
755	319	250
755	319	250
755	319	250
755	319	250
755	319	250
755	317	250
755	317	250
755	317	250
755	317	250
755	317	250
755	317	250
755	317	250
755	317	250
755	317	250
755	317	250
755	317	250
755	317	250
755	317	250
755	317	250
755	317	250
755	317	250
755	317	250
755	317	250
755	317	250
755	317	250
755	316	249
755	316	249
755	316	249
755	316	249
755	316	249
755	316	249
755	316	249
755	316	249
755	316	249
755	316	249
754	315	248
754	315	248
754	315	248
754	315	248
754	315	248
754	315	248
754	315	248
754	315	248
754	315	248
754	315	248
754	314	247
754	314	247
754	314	247
754	314	247
754	314	247
754	314	247
754	314	247
754	314	247
754	314	247
754	314	247
754	313	245
754	313	245
754	313	245
754	313	245
754	313	245
754	313	245
754	313	245
754	313	245
754	313	245
754	313	245
754	310	234
754	310	234
754	310	234
754	310	234
754	310	234
754	310	234
754	310	234
754	310	234
754	310	234
754	310	234
753	300	232
753	300	232
753	300	232
753	300	232
753	300	232
753	300	232
753	300	232
753	300	232
753	300	232
753	300	232
752	299	231
752	299	231
752	299	231
752	299	231
752	299	231
752	299	231
752	299	231
752	299	231
752	299	231
752	299	231
750	298	229
750	298	229
750	298	229
750	298	229
750	298	229
750	298	229
750	298	229
750	298	229
750	298	229
750	298	229
750	296	229
750	296	229
750	296	229
750	296	229
750	296	229
750	296	229
750	296	229
750	296	229
750	296	229
750	296	229
750	296	228
750	296	228
750	296	228
750	296	228
750	296	228
750	296	228
750	296	228
750	296	228
750	296	228
750	296	228
750	296	228
750	296	228
750	296	228
750	296	228
750	296	228
750	296	228
750	296	228
750	296	228
750	296	228
750	296	228
750	293	228
750	293	228
750	293	228
750	293	228
750	293	228
750	293	228
750	293	228
750	293	228
750	293	228
750	293	228
750	292	227
750	292	227
750	292	227
750	292	227
750	292	227
750	292	227
750	292	227
750	292	227
750	292	227
750	292	227
750	292	227
750	292	227
750	292	227
750	292	227
750	292	227
750	292	227
750	292	227
750	292	227
750	292	227
750	292	227
750	291	227
750	291	227
750	291	227
750	291	227
750	291	227
750	291	227
750	291	227
750	291	227
750	291	227
750	291	227
750	291	226
750	291	226
750	291	226
750	291	226
750	291	226
750	291	226
750	291	226
750	291	226
750	291	226
750	291	226
750	290	226
750	290	226
750	290	226
750	290	226
750	290	226
750	290	226
750	290	226
750	290	226
750	290	226
750	290	226
750	288	226
750	288	226
750	288	226
750	288	226
750	288	226
750	288	226
750	288	226
750	288	226
750	288	226
750	288	226
750	288	226
750	288	226
750	288	226
750	288	226
750	288	226
750	288	226
750	288	226
750	288	226
750	288	226
750	288	226
750	288	225
750	288	225
750	288	225
750	288	225
750	288	225
750	288	225
750	288	225
750	288	225
750	288	225
750	288	225
750	286	225
750	286	225
750	286	225
750	286	225
750	286	225
750	286	225
750	286	225
750	286	225
750	286	225
750	286	225
750	285	225
750	285	225
750	285	225
750	285	225
750	285	225
750	285	225
750	285	225
750	285	225
750	285	225
750	285	225
749	284	225
749	284	225
749	284	225
749	284	225
749	284	225
749	284	225
749	284	225
749	284	225
749	284	225
749	284	225
749	284	225
749	284	225
749	284	225
749	284	225
749	284	225
749	284	225
749	284	225
749	284	225
749	284	225
749	284	225
749	284	221
749	284	221
749	284	221
749	284	221
749	284	221
749	284	221
749	284	221
749	284	221
749	284	221
749	284	221
749	274	221
749	274	221
749	274	221
749	274	221
749	274	221
749	274	221
749	274	221
749	274	221
749	274	221
749	274	221
749	271	220
749	271	220
749	271	220
749	271	220
749	271	220
749	271	220
749	271	220
749	271	220
749	271	220
749	271	220
749	270	220
749	270	220
749	270	220
749	270	220
749	270	220
749	270	220
749	270	220
749	270	220
749	270	220
749	270	220
749	269	219
749	269	219
749	269	219
749	269	219
749	269	219
749	269	219
749	269	219
749	269	219
749	269	219
749	269	219
749	269	219
749	269	219
749	269	219
749	269	219
749	269	219
749	269	219
749	269	219
749	269	219
749	269	219
749	269	219
749	267	218
749	267	218
749	267	218
749	267	218
749	267	218
749	267	218
749	267	218
749	267	218
749	267	218
749	267	218
747	267	218
747	267	218
747	267	218
747	267	218
747	267	218
747	267	218
747	267	218
747	267	218
747	267	218
747	267	218
747	267	217
747	267	217
747	267	217
747	267	217
747	267	217
747	267	217
747	267	217
747	267	217
747	267	217
747	267	217
747	265	217
747	265	217
747	265	217
747	265	217
747	265	217
747	265	217
747	265	217
747	265	217
747	265	217
747	265	217
747	265	216
747	265	216
747	265	216
747	265	216
747	265	216
747	265	216
747	265	216
747	265	216
747	265	216
747	265	216
747	264	215
747	264	215
747	264	215
747	264	215
747	264	215
747	264	215
747	264	215
747	264	215
747	264	215
747	264	215
746	264	215
746	264	215
746	264	215
746	264	215
746	264	215
746	264	215
746	264	215
746	264	215
746	264	215
746	264	215
745	264	214
745	264	214
745	264	214
745	264	214
745	264	214
745	264	214
745	264	214
745	264	214
745	264	214
745	264	214
745	263	214
745	263	214
745	263	214
745	263	214
745	263	214
745	263	214
745	263	214
745	263	214
745	263	214
745	263	214
742	263	214
742	263	214
742	263	214
742	263	214
742	263	214
742	263	214
742	263	214
742	263	214
742	263	214
742	263	214
739	263	214
739	263	214
739	263	214
739	263	214
739	263	214
739	263	214
739	263	214
739	263	214
739	263	214
739	263	214
736	262	213
736	262	213
736	262	213
736	262	213
736	262	213
736	262	213
736	262	213
736	262	213
736	262	213
736	262	213
730	261	212
730	261	212
730	261	212
730	261	212
730	261	212
730	261	212
730	261	212
730	261	212
730	261	212
730	261	212
711	260	211
711	260	211
711	260	211
711	260	211
711	260	211
711	260	211
711	260	211
711	260	211
711	260	211
711	260	211
709	259	211
709	259	211
709	259	211
709	259	211
709	259	211
709	259	211
709	259	211
709	259	211
709	259	211
709	259	211
707	254	211
707	254	211
707	254	211
707	254	211
707	254	211
707	254	211
707	254	211
707	254	211
707	254	211
707	254	211
707	254	210
707	254	210
707	254	210
707	254	210
707	254	210
707	254	210
707	254	210
707	254	210
707	254	210
707	254	210
704	254	209
704	254	209
704	254	209
704	254	209
704	254	209
704	254	209
704	254	209
704	254	209
704	254	209
704	254	209
703	253	209
703	253	209
703	253	209
703	253	209
703	253	209
703	253	209
703	253	209
703	253	209
703	253	209
703	253	209
703	253	209
703	253	209
703	253	209
703	253	209
703	253	209
703	253	209
703	253	209
703	253	209
703	253	209
703	253	209
701	253	209
701	253	209
701	253	209
701	253	209
701	253	209
701	253	209
701	253	209
701	253	209
701	253	209
701	253	209
700	251	209
700	251	209
700	251	209
700	251	209
700	251	209
700	251	209
700	251	209
700	251	209
700	251	209
700	251	209
700	251	209
700	251	209
700	251	209
700	251	209
700	251	209
700	251	209
700	251	209
700	251	209
700	251	209
700	251	209
700	251	209
700	251	209
700	251	209
700	251	209
700	251	209
700	251	209
700	251	209
700	251	209
700	251	209
700	251	209
698	251	209
698	251	209
698	251	209
698	251	209
698	251	209
698	251	209
698	251	209
698	251	209
698	251	209
698	251	209
698	251	209
698	251	209
698	251	209
698	251	209
698	251	209
698	251	209
698	251	209
698	251	209
698	251	209
698	251	209
698	251	209
698	251	209
698	251	209
698	251	209
698	251	209
698	251	209
698	251	209
698	251	209
698	251	209
698	251	209
698	251	209
698	251	209
698	251	209
698	251	209
698	251	209
698	251	209
698	251	209
698	251	209
698	251	209
698	251	209
696	251	209
696	251	209
696	251	209
696	251	209
696	251	209
696	251	209
696	251	209
696	251	209
696	251	209
696	251	209
694	250	209
694	250	209
694	250	209
694	250	209
694	250	209
694	250	209
694	250	209
694	250	209
694	250	209
694	250	209
694	249	209
694	249	209
694	249	209
694	249	209
694	249	209
694	249	209
694	249	209
694	249	209
694	249	209
694	249	209
693	249	209
693	249	209
693	249	209
693	249	209
693	249	209
693	249	209
693	249	209
693	249	209
693	249	209
693	249	209
693	249	209
693	249	209
693	249	209
693	249	209
693	249	209
693	249	209
693	249	209
693	249	209
693	249	209
693	249	209
688	249	209
688	249	209
688	249	209
688	249	209
688	249	209
688	249	209
688	249	209
688	249	209
688	249	209
688	249	209
686	248	208
686	248	208
686	248	208
686	248	208
686	248	208
686	248	208
686	248	208
686	248	208
686	248	208
686	248	208
685	243	208
685	243	208
685	243	208
685	243	208
685	243	208
685	243	208
685	243	208
685	243	208
685	243	208
685	243	208
682	243	204
682	243	204
682	243	204
682	243	204
682	243	204
682	243	204
682	243	204
682	243	204
682	243	204
682	243	204
682	243	204
682	243	204
682	243	204
682	243	204
682	243	204
682	243	204
682	243	204
682	243	204
682	243	204
682	243	204
680	241	204
680	241	204
680	241	204
680	241	204
680	241	204
680	241	204
680	241	204
680	241	204
680	241	204
680	241	204
679	241	204
679	241	204
679	241	204
679	241	204
679	241	204
679	241	204
679	241	204
679	241	204
679	241	204
679	241	204
677	241	204
677	241	204
677	241	204
677	241	204
677	241	204
677	241	204
677	241	204
677	241	204
677	241	204
677	241	204
676	241	204
676	241	204
676	241	204
676	241	204
676	241	204
676	241	204
676	241	204
676	241	204
676	241	204
676	241	204
674	241	204
674	241	204
674	241	204
674	241	204
674	241	204
674	241	204
674	241	204
674	241	204
674	241	204
674	241	204
672	241	202
672	241	202
672	241	202
672	241	202
672	241	202
672	241	202
672	241	202
672	241	202
672	241	202
672	241	202
671	241	202
671	241	202
671	241	202
671	241	202
671	241	202
671	241	202
671	241	202
671	241	202
671	241	202
671	241	202
671	240	202
671	240	202
671	240	202
671	240	202
671	240	202
671	240	202
671	240	202
671	240	202
671	240	202
671	240	202
670	240	202
670	240	202
670	240	202
670	240	202
670	240	202
670	240	202
670	240	202
670	240	202
670	240	202
670	240	202
669	239	201
669	239	201
669	239	201
669	239	201
669	239	201
669	239	201
669	239	201
669	239	201
669	239	201
669	239	201
666	239	201
666	239	201
666	239	201
666	239	201
666	239	201
666	239	201
666	239	201
666	239	201
666	239	201
666	239	201
665	239	201
665	239	201
665	239	201
665	239	201
665	239	201
665	239	201
665	239	201
665	239	201
665	239	201
665	239	201
665	239	201
665	239	201
665	239	201
665	239	201
665	239	201
665	239	201
665	239	201
665	239	201
665	239	201
665	239	201
665	239	200
665	239	200
665	239	200
665	239	200
665	239	200
665	239	200
665	239	200
665	239	200
665	239	200
665	239	200
665	239	200
665	239	200
665	239	200
665	239	200
665	239	200
665	239	200
665	239	200
665	239	200
665	239	200
665	239	200
663	239	199
663	239	199
663	239	199
663	239	199
663	239	199
663	239	199
663	239	199
663	239	199
663	239	199
663	239	199
663	239	197
663	239	197
663	239	197
663	239	197
663	239	197
663	239	197
663	239	197
663	239	197
663	239	197
663	239	197
662	236	196
662	236	196
662	236	196
662	236	196
662	236	196
662	236	196
662	236	196
662	236	196
662	236	196
662	236	196
661	235	196
661	235	196
661	235	196
661	235	196
661	235	196
661	235	196
661	235	196
661	235	196
661	235	196
661	235	196
661	234	194
661	234	194
661	234	194
661	234	194
661	234	194
661	234	194
661	234	194
661	234	194
661	234	194
661	234	194
661	234	193
661	234	193
661	234	193
661	234	193
661	234	193
661	234	193
661	234	193
661	234	193
661	234	193
661	234	193
660	234	193
660	234	193
660	234	193
660	234	193
660	234	193
660	234	193
660	234	193
660	234	193
660	234	193
660	234	193
659	234	193
659	234	193
659	234	193
659	234	193
659	234	193
659	234	193
659	234	193
659	234	193
659	234	193
659	234	193
659	234	193
659	234	193
659	234	193
659	234	193
659	234	193
659	234	193
659	234	193
659	234	193
659	234	193
659	234	193
659	234	193
659	234	193
659	234	193
659	234	193
659	234	193
659	234	193
659	234	193
659	234	193
659	234	193
659	234	193
659	234	193
659	234	193
659	234	193
659	234	193
659	234	193
659	234	193
659	234	193
659	234	193
659	234	193
659	234	193
659	234	193
659	234	193
659	234	193
659	234	193
659	234	193
659	234	193
659	234	193
659	234	193
659	234	193
659	234	193
659	234	193
659	234	193
659	234	193
659	234	193
659	234	193
659	234	193
659	234	193
659	234	193
659	234	193
659	234	193
659	234	193
659	234	193
659	234	193
659	234	193
659	234	193
659	234	193
659	234	193
659	234	193
659	234	193
659	234	193
659	234	193
659	234	193
659	234	193
659	234	193
659	234	193
659	234	193
659	234	193
659	234	193
659	234	193
659	234	193
659	234	192
659	234	192
659	234	192
659	234	192
659	234	192
659	234	192
659	234	192
659	234	192
659	234	192
659	234	192
658	234	189
658	234	189
658	234	189
658	234	189
658	234	189
658	234	189
658	234	189
658	234	189
658	234	189
658	234	189
658	234	189
658	234	189
658	234	189
658	234	189
658	234	189
658	234	189
658	234	189
658	234	189
658	234	189
658	234	189
656	234	189
656	234	189
656	234	189
656	234	189
656	234	189
656	234	189
656	234	189
656	234	189
656	234	189
656	234	189
656	234	189
656	234	189
656	234	189
656	234	189
656	234	189
656	234	189
656	234	189
656	234	189
656	234	189
656	234	189
655	234	189
655	234	189
655	234	189
655	234	189
655	234	189
655	234	189
655	234	189
655	234	189
655	234	189
655	234	189
655	233	186
655	233	186
655	233	186
655	233	186
655	233	186
655	233	186
655	233	186
655	233	186
655	233	186
655	233	186
655	233	186
655	233	186
655	233	186
655	233	186
655	233	186
655	233	186
655	233	186
655	233	186
655	233	186
655	233	186
655	232	186
655	232	186
655	232	186
655	232	186
655	232	186
655	232	186
655	232	186
655	232	186
655	232	186
655	232	186
654	232	186
654	232	186
654	232	186
654	232	186
654	232	186
654	232	186
654	232	186
654	232	186
654	232	186
654	232	186
654	232	186
654	232	186
654	232	186
654	232	186
654	232	186
654	232	186
654	232	186
654	232	186
654	232	186
654	232	186
654	231	186
654	231	186
654	231	186
654	231	186
654	231	186
654	231	186
654	231	186
654	231	186
654	231	186
654	231	186
654	231	186
654	231	186
654	231	186
654	231	186
654	231	186
654	231	186
654	231	186
654	231	186
654	231	186
654	231	186
653	231	185
653	231	185
653	231	185
653	231	185
653	231	185
653	231	185
653	231	185
653	231	185
653	231	185
653	231	185
653	231	185
653	231	185
653	231	185
653	231	185
653	231	185
653	231	185
653	231	185
653	231	185
653	231	185
653	231	185
651	231	185
651	231	185
651	231	185
651	231	185
651	231	185
651	231	185
651	231	185
651	231	185
651	231	185
651	231	185
651	230	185
651	230	185
651	230	185
651	230	185
651	230	185
651	230	185
651	230	185
651	230	185
651	230	185
651	230	185
649	230	184
649	230	184
649	230	184
649	230	184
649	230	184
649	230	184
649	230	184
649	230	184
649	230	184
649	230	184
648	230	184
648	230	184
648	230	184
648	230	184
648	230	184
648	230	184
648	230	184
648	230	184
648	230	184
648	230	184
648	230	184
648	230	184
648	230	184
648	230	184
648	230	184
648	230	184
648	230	184
648	230	184
648	230	184
648	230	184
647	230	184
647	230	184
647	230	184
647	230	184
647	230	184
647	230	184
647	230	184
647	230	184
647	230	184
647	230	184
646	230	183
646	230	183
646	230	183
646	230	183
646	230	183
646	230	183
646	230	183
646	230	183
646	230	183
646	230	183
646	230	183
646	230	183
646	230	183
646	230	183
646	230	183
646	230	183
646	230	183
646	230	183
646	230	183
646	230	183
646	230	183
646	230	183
646	230	183
646	230	183
646	230	183
646	230	183
646	230	183
646	230	183
646	230	183
646	230	183
646	230	183
646	230	183
646	230	183
646	230	183
646	230	183
646	230	183
646	230	183
646	230	183
646	230	183
646	230	183
646	230	183
646	230	183
646	230	183
646	230	183
646	230	183
646	230	183
646	230	183
646	230	183
646	230	183
646	230	183
646	230	182
646	230	182
646	230	182
646	230	182
646	230	182
646	230	182
646	230	182
646	230	182
646	230	182
646	230	182
644	226	182
644	226	182
644	226	182
644	226	182
644	226	182
644	226	182
644	226	182
644	226	182
644	226	182
[truncated: 11,991 more rows]

## Sheet: Fig 5d
ROI295 track	ROI295 off
0.00695652	0
0.00695652	0
0.00695652	0
0.00695652	0
0.00695652	0
0.00869565	0
0.0104348	0
0.0104348	0
0.0104348	0
0.0104348	0
0.0121739	0
0.0104348	0
0.0121739	0
0.0121739	0
0.0121739	0
0.0121739	0
0.0104348	0
0.0104348	0
0.0104348	0
0.0121739	0
0.0121739	0
0.0121739	0
0.013913	0
0.0121739	0
0.013913	0
0.013913	0
0.013913	0
0.013913	0
0.013913	0
0.0156522	0
0.0156522	0
0.0156522	0
0.0156522	0
0.0156522	0
0.0156522	0
0.0156522	0
0.013913	0
0.013913	0
0.013913	0
0.013913	0
0.0104348	0
0.0104348	0
0.0104348	0
0.0104348	0
0.0121739	0
0.0121739	0
0.0104348	0
0.0104348	0
0.00869565	0
0.00869565	0
0.00695652	0
0.00695652	0
0.0104348	0
0.0104348	0
0.00869565	0
0.00869565	0
0.00869565	0
0.00869565	0
0.00695652	0
0.00521739	0
0.00695652	0
0.00521739	0
0.00521739	0
0.00347826	0
0.00347826	0
0.00347826	0
0.00347826	0
0.00347826	0
0.00695652	0
0.00695652	0
0.00695652	0
0.00521739	0
0.00695652	0
0.00695652	0
0.00695652	0
0.00695652	0
0.00521739	0
0.00521739	0
0.00173913	0
0	0
0.10087	0.0663332
0.406957	0.418129
0.704348	0.777062
0.852174	0.950357
0.878261	0.986599
0.881739	0.997419
0.869565	0.981055
0.881739	0.988381
0.886957	0.99404
0.895652	0.999641
0.893913	0.99524
0.893913	0.995745
0.895652	0.997688
0.886957	0.993779
0.885217	0.99613
0.886957	0.998175
0.881739	1
0.876522	0.995337
0.874783	0.994304
0.869565	0.987795
0.855652	0.975215
0.852174	0.967118
0.841739	0.955411
0.84	0.951489
0.843478	0.951567
0.841739	0.948081
0.833043	0.939708
0.829565	0.93534
0.803478	0.905867
0.777391	0.877428
0.758261	0.851668
0.742609	0.829205
0.718261	0.801447
0.69913	0.777026
0.683478	0.753975
0.666087	0.735056
0.643478	0.704075
0.624348	0.682234
0.593043	0.645431
0.563478	0.610438
0.528696	0.573822
0.502609	0.541606
0.476522	0.509435
0.450435	0.478924
0.415652	0.438059
0.4	0.419817
0.377391	0.39168
0.353043	0.363393
0.321739	0.327823
0.29913	0.300485
0.267826	0.26867
0.253913	0.249998
0.24	0.233933
0.222609	0.214606
0.208696	0.197673
0.194783	0.181735
0.173913	0.157686
0.161739	0.14239
0.146087	0.125173
0.133913	0.109921
0.111304	0.0884571
0.0973913	0.0754284
0.0852174	0.06214
0.0713043	0.0498494
0.0626087	0.0363883
0.0504348	0.0261431
0.0382609	0.0164429
0.0278261	0.00897491
0.0156522	0.00327477
0.00695652	0.000749594
0	8.96467e-06
0.00173913	0
0.00173913	0
0.00347826	0
0.00173913	0
0.00347826	0
0.00521739	0
0.00521739	0
0.00521739	0
0.00521739	0
0.00347826	0
0.00347826	0
0.00347826	0
0.00347826	0
0.00521739	0
0.00521739	0
0.00521739	0
0.00521739	0
0.00521739	0
0.00521739	0
0.00521739	0
0.00521739	0
0.00521739	0
0.00695652	0
0.00695652	0
0.00695652	0
0.00521739	0
0.00521739	0
0.00521739	0
0.00521739	0
0.00869565	0
0.00695652	0
0.00695652	0
0.00869565	0
0.00521739	0
0.00869565	0
0.00869565	0
0.0104348	0
0.00695652	0
0.00695652	0
0.00695652	0
0.00521739	0
0.00869565	0
0.00695652	0
0.00695652	0
0.00869565	0
0.00869565	0
0.00869565	0
0.00869565	0
0.00695652	0
0.00869565	0
0.00695652	0
0.00521739	0
0.00347826	0
0.00521739	0
0.00521739	0
0.00347826	0
0.00521739	0
0.00695652	0
0.00695652	0
0.00695652	0
0.00869565	0
0.00869565	0
0.00869565	0
0.00869565	0
0.00869565	0
0.00695652	0
0.00521739	0
0.00521739	0
0.00521739	0
0.00695652	0
0.00173913	0
0.0434783	0.023696
0.332174	0.349824
0.629565	0.72972
0.770435	0.912095
0.810435	0.966748
0.826087	0.982604
0.81913	0.965217
0.81913	0.967842
0.815652	0.960228
0.82087	0.960849
0.833043	0.971573
0.838261	0.976767
0.836522	0.975201
0.831304	0.96979
0.822609	0.967134
0.822609	0.970848
0.82087	0.971658
0.815652	0.966678
0.805217	0.957881
0.791304	0.940596
0.777391	0.924454
0.770435	0.913063
0.742609	0.87729
0.74087	0.870276
0.721739	0.845426
0.709565	0.827665
0.68	0.790292
0.652174	0.755897
0.62087	0.716009
0.587826	0.672168
0.547826	0.61813
0.516522	0.57461
0.478261	0.522765
0.448696	0.482002
0.408696	0.428728
0.377391	0.39058
0.342609	0.343526
0.309565	0.301922
0.269565	0.252332
0.243478	0.217081
0.208696	0.175361
0.184348	0.145689
0.153043	0.110587
0.132174	0.0872482
0.107826	0.0627335
0.0921739	0.047708
0.0782609	0.0349543
0.0626087	0.023531
0.0486957	0.0143412
0.0382609	0.00764965
0.0226087	0.00184333
0.013913	0.00019317
0.0104348	0
0.0104348	0
0.0104348	0
0.0104348	0
0.0104348	0
0.0121739	0
0.0104348	0
0.0104348	0
0.0104348	0
0.0104348	0
0.0121739	0
0.0104348	0
0.0104348	0
0.0104348	0
0.00869565	0
0.00869565	0
0.00695652	0
0.00695652	0
0.00521739	0
0.00695652	0
0.00695652	0
0.00695652	0
0.00695652	0
0.00695652	0
0.00695652	0
0.00521739	0
0.00521739	0
0.00521739	0
0.00521739	0
0.00521739	0
0.00521739	0
0.00521739	0
0.00521739	0
0.00347826	0
0.00347826	0
0.00173913	0
0.00173913	0
0.00173913	0
0.00347826	0
0.00347826	0
0.00347826	0
0.00347826	0
0.00173913	0
0	0
0.00173913	0
0.00173913	0
0.00347826	0
0.00347826	0
0.00347826	0
0.00521739	0
0.00173913	0
0.00173913	0
0.00173913	0
0.00173913	0
0.00347826	0
0.00521739	0
0.00521739	0
0.00521739	0
0.00521739	0
0.00695652	0
0.00521739	0
0.00695652	0
0.00521739	0
0.00695652	0
0.00695652	0
0.00695652	0
0.00521739	0
0.00521739	0
0.00521739	0
0.00521739	0
0.00521739	0
0.00521739	0
0.00521739	0
0.00521739	0
0.00869565	0
0.00869565	0
0.00869565	0
0.00869565	0
0.00869565	0
0.00869565	0
0.00869565	0
0.00869565	0
0.00869565	0
0.00695652	0
0.00695652	0
0.00521739	0
0.0713043	0.0368731
0.361739	0.373749
0.645217	0.716818
0.766957	0.86374
0.798261	0.895247
0.805217	0.900483
0.793043	0.881922
0.805217	0.893317
0.806957	0.888721
0.815652	0.896975
0.813913	0.894073
0.82087	0.900002
0.841739	0.921938
0.848696	0.928689
0.853913	0.93398
0.852174	0.931373
0.841739	0.926622
0.836522	0.923377
0.831304	0.923345
0.826087	0.919047
0.815652	0.905894
0.806957	0.896608
0.801739	0.889737
0.796522	0.88389
0.773913	0.8569
0.753043	0.83317
0.730435	0.806814
0.709565	0.782861
0.681739	0.748793
0.662609	0.723096
0.641739	0.697216
0.615652	0.6674
0.584348	0.631351
0.546087	0.589666
0.506087	0.54409
0.471304	0.504519
0.433043	0.462278
0.401739	0.425611
0.365217	0.382953
0.333913	0.346413
0.297391	0.303612
0.273043	0.275341
0.245217	0.244255
0.233043	0.228689
0.22087	0.215572
0.206957	0.200113
0.189565	0.180319
0.175652	0.163347
0.16	0.142576
0.147826	0.126643
0.113043	0.103662
0.102609	0.0908415
0.0921739	0.0781211
0.0782609	0.062282
0.066087	0.0499325
0.053913	0.0380026
0.04	0.0258054
0.0347826	0.0164723
0.0365217	0.009319
0.0365217	0.00467551
0.0347826	0.000662649
0.0347826	0
0.0313043	0
0.0295652	0
0.0278261	0
0.0278261	0
0.0243478	0
0.0226087	0
0.0173913	0
0.0173913	0
0.0156522	0
0.013913	0
0.013913	0
0.0121739	0
0.0121739	0
0.0121739	0
0.0104348	0
0.00869565	0
0.00521739	0
0.00521739	0
0.00695652	0
0.00695652	0
0.00695652	0
0.00695652	0
0.00347826	0
0.00173913	0
0.00173913	0
0.00173913	0
0.00173913	0
0.00173913	0
0.00173913	0
0.00173913	0
0.00173913	0
0.00173913	0
0	0
0.00173913	0
0.00347826	0
0.00347826	0
0.00173913	0
0.00173913	0
0.00173913	0
0.00173913	0
0.00173913	0
0.00173913	0
0.00521739	0
0.00521739	0
0.00521739	0
0.00521739	0
0.00869565	0
0.00869565	0
0.00695652	0
0.00695652	0
0.00695652	0
0.00695652	0
0.00695652	0
0.00869565	0
0.00695652	0
0.00695652	0
0.00869565	0
0.00521739	0
0.00695652	0
0.00869565	0
0.00869565	0
0.00173913	0
0.125217	0.09888
0.422609	0.432865
0.697391	0.750273
0.815652	0.880464
0.834783	0.895625
0.843478	0.896076
0.826087	0.87146
0.833043	0.877817
0.84	0.882007
0.841739	0.883737
0.836522	0.873827
0.831304	0.868119
0.838261	0.87171
0.836522	0.870025
0.834783	0.873355
0.831304	0.870877
0.834783	0.880656
0.836522	0.882959
0.834783	0.882323
0.836522	0.882343
0.826087	0.869669
0.81913	0.860411
0.813913	0.854863
0.813913	0.85033
0.81913	0.854804
0.824348	0.859971
0.81913	0.858447
0.82087	0.858356
0.808696	0.842011
0.789565	0.822016
0.76	0.789672
0.733913	0.758198
0.704348	0.721871
0.678261	0.689785
0.650435	0.658391
0.62087	0.626451
0.572174	0.573707
0.54087	0.537693
0.497391	0.486061
0.457391	0.441865
0.405217	0.386497
0.365217	0.34182
0.326957	0.298453
0.292174	0.259273
0.243478	0.208329
0.212174	0.175496
0.177391	0.136857
0.153043	0.11011
0.125217	0.0821774
0.0991304	0.0585825
0.0747826	0.0392972
0.053913	0.0220151
0.0313043	0.00848369
0.0173913	0.00221685
0.00173913	0
0.00347826	0
0.00347826	0
0.00347826	0
0.00347826	0
0.00347826	0
0.00347826	0
0.00173913	0
0.00173913	0
0.00173913	0
0.00173913	0
0.00173913	0
0	0
0	0
0.00347826	0
0.00347826	0
0.00521739	0
0.00521739	0
0.00695652	0
0.00869565	0
0.0121739	0
0.0226087	0
0.0521739	0
0.0678261	0
0.0747826	0
0.0765217	0
0.0695652	0
0.0695652	0
0.0678261	0
0.066087	0
0.0695652	0
0.0695652	0
0.0695652	0
0.0695652	0
0.0695652	0
0.0678261	0
0.066087	0
0.066087	0
0.066087	0
0.0626087	0
0.0608696	0
0.0573913	0
0.0573913	0
0.0573913	0
0.0504348	0
0.04	2.8163e-05
0.158261	0.123388
0.406957	0.397585
0.61913	0.641323
0.72	0.757174
0.756522	0.797687
0.773913	0.821103
0.76	0.80819
0.766957	0.811452
0.78087	0.819701
0.784348	0.820534
0.77913	0.811807
0.775652	0.805848
0.775652	0.807853
0.773913	0.805472
0.770435	0.805862
0.773913	0.808962
0.768696	0.810286
0.76	0.801566
0.73913	0.783242
0.72	0.761445
0.690435	0.726093
0.673043	0.708567
0.646957	0.680508
0.622609	0.653864
0.586087	0.612471
0.549565	0.58392
0.509565	0.556293
0.493913	0.536997
0.474783	0.517391
0.457391	0.49673
0.431304	0.469293
0.405217	0.439005
0.365217	0.395928
0.335652	0.363472
0.295652	0.320958
0.264348	0.285262
0.226087	0.244249
0.193043	0.208981
0.172174	0.175836
0.146087	0.146035
0.116522	0.115885
0.0991304	0.097139
0.0747826	0.0740532
0.0608696	0.0609068
0.0469565	0.0495091
0.0330435	0.036845
0.0208696	0.0267968
0.00869565	0.0181711
0.00695652	0.0101377
0.00521739	0.00639857
0.00347826	0.00274773
0.00521739	0.000963232
0.00695652	0.000379914
0.00695652	0
0.00695652	0
0.00521739	0
0.00347826	0
0.00347826	0
0	0
0.00173913	0
0.00347826	0
0.00347826	0
0.00347826	0
0.00173913	0
0.00521739	0
0.00347826	0
0.00173913	0
0.0121739	0
0.013913	0
0.0156522	0
0.0156522	0
0.0173913	0
0.0208696	0
0.0173913	0
0.0156522	0
0.0156522	0
0.0156522	0
0.0121739	0
0.0278261	0.0251735
0.325217	0.308972
0.613913	0.613381
0.718261	0.730173
0.765217	0.776701
0.773913	0.788486
0.765217	0.774265
0.768696	0.77821
0.756522	0.76373
0.756522	0.760311
0.766957	0.770431
0.765217	0.76995
0.749565	0.758402
0.737391	0.748655
0.72	0.730862
0.69913	0.709563
0.674783	0.690344
0.650435	0.66324
0.641739	0.631415
0.617391	0.604003
0.589565	0.57623
0.565217	0.546628
0.52	0.496925
0.485217	0.459968
0.445217	0.415996
0.412174	0.381801
0.36	0.334448
0.326957	0.299621
0.290435	0.26101
0.252174	0.225771
0.206957	0.183538
0.172174	0.154124
0.13913	0.123149
0.107826	0.096273
0.0817391	0.069136
0.0608696	0.0512591
0.04	0.0336482
0.0226087	0.021208
0.00173913	0.00776861
0	0.00258911
0.00173913	0.000254572
0.00347826	0
0.00521739	0
0.00695652	0
0.0104348	0
0.0191304	0
0.0365217	0
0.0573913	0
0.0782609	0
0.0852174	0
0.0869565	0
0.0886957	0
0.0869565	0
0.0869565	0
0.0869565	0
0.0869565	0
0.0869565	0
0.0886957	0
0.0904348	0
0.0904348	0
0.0886957	0
0.0886957	0
0.0852174	0
0.0869565	0
0.0869565	0
0.0852174	0
0.0782609	0
0.0782609	0
0.0782609	0
0.08	0
0.08	0
0.0782609	0
0.0782609	0
0.08	0
0.08	0
0.0817391	0
0.0817391	0
0.0852174	0
0.0904348	0
0.0904348	0
0.0886957	0
0.0904348	0
0.0817391	0
0.0817391	0
0.0834783	0
0.0834783	0
0.0886957	0
0.0852174	0
0.0852174	0
0.0852174	0
0.0852174	0
0.0869565	0
0.0817391	0
0.0852174	0
0.0886957	0
0.0886957	0
0.0904348	0
0.0869565	0
0.0817391	0
0.0782609	0
0.0765217	0
0.0695652	0
0.0678261	0
0.0608696	0
0.0556522	0
0.0521739	0
0.0504348	0
0.0469565	0
0.0434783	0
0.0417391	0
0.0434783	0
0.0417391	0
0.04	0
0.0382609	0
0.0347826	0
0.0313043	0
0.0295652	0
0.0278261	0
0.0208696	0
0.0156522	0
0.013913	0
0.00869565	0
0	0
0.0330435	0.0268991
0.278261	0.222729
0.537391	0.458765
0.678261	0.584854
0.706087	0.609916
0.709565	0.604159
0.713043	0.603848
0.72	0.60932
0.726957	0.613265
0.726957	0.602706
0.735652	0.611
0.742609	0.614671
0.747826	0.620403
0.754783	0.625674
0.76	0.628684
0.765217	0.637424
0.766957	0.638713
0.770435	0.641409
0.770435	0.643472
0.765217	0.637552
0.770435	0.643623
0.768696	0.647707
0.763478	0.645127
0.754783	0.637303
0.737391	0.622329
0.711304	0.600724
0.690435	0.580998
0.662609	0.553149
0.636522	0.530654
0.617391	0.510128
0.596522	0.492206
0.568696	0.470301
0.549565	0.452304
0.52	0.426151
0.492174	0.40412
0.450435	0.370029
0.417391	0.340829
0.382609	0.305261
0.346087	0.27173
0.304348	0.231786
0.267826	0.19974
0.233043	0.166643
0.201739	0.140063
0.158261	0.104794
0.130435	0.0816965
0.107826	0.0603811
0.0869565	0.0467524
0.066087	0.0327758
0.0469565	0.0209048
0.0295652	0.0121755
0.0156522	0.00593678
0.00347826	0.000857088
0.00347826	0
0.00521739	0
0.00695652	0
0.00521739	0
0.00521739	0
0.00695652	0
0.00869565	0
0.00521739	0
0.00869565	0
0.00869565	0
0.00869565	0
0.00521739	0
0.00347826	0
0.00173913	0
0	0
0.00695652	0
0.00869565	0
0.0121739	0
0.0156522	0
0.0295652	0
0.0591304	0
0.104348	0
0.153043	0.000254572
0.189565	0.000720203
0.208696	0.000889058
0.215652	0.000736823
0.226087	0.000800762
0.224348	0.000983699
0.222609	0.000926145
0.217391	0.00095046
0.212174	0.000912064
0.22087	0.000441316
0.217391	0.000621714
0.213913	0.000675421
0.203478	0.000649837
0.196522	0.000599937
0.186087	0.000327477
0.175652	0.000131768
0.168696	0
0.161739	0
0.156522	0
0.154783	0
0.146087	0
0.135652	0
0.130435	0
0.123478	0
0.118261	0
0.116522	0
0.102609	0.0143936
0.210435	0.13264
0.490435	0.354474
0.676522	0.505003
0.732174	0.548857
0.746087	0.553391
0.751304	0.555113
0.758261	0.554528
0.772174	0.561955
0.773913	0.560971
0.77913	0.565147
0.782609	0.572589
0.782609	0.574853
0.773913	0.571439
0.766957	0.570275
0.765217	0.567312
0.758261	0.56421
0.742609	0.559461
0.73913	0.55733
0.732174	0.550914
0.716522	0.543785
0.688696	0.531183
0.646957	0.521568
0.6	0.495126
0.57913	0.478267
0.553043	0.458603
0.525217	0.436465
0.490435	0.408383
0.46087	0.38434
0.429565	0.357358
0.394783	0.327528
0.351304	0.295261
0.318261	0.271291
0.278261	0.236945
0.243478	0.210543
0.2	0.181664
0.166957	0.156828
0.135652	0.132857
0.106087	0.111286
0.0678261	0.0830051
0.0469565	0.0690119
0.0191304	0.0513691
0.00869565	0.0407581
0.00521739	0.0292132
0.00869565	0.0195552
0.00695652	0.0111227
0.00869565	0.00571807
0.0104348	0.000900561
0.0104348	0
0.013913	0
0.0121739	0
0.0121739	0
0.013913	0
0.013913	0
0.0156522	0
0.0156522	0
0.013913	0
0.013913	0
0.013913	0
0.0243478	0
0.0243478	0
0.0243478	0
0.0243478	0
0.0191304	0
0.0191304	0
0.0191304	0
0.0173913	0
0.0173913	0
0.0173913	0
0.0173913	0
0.0191304	0
0.0104348	0
0.00869565	0
0.0121739	0
0.0121739	0
0.0121739	0
0.0121739	0
0.013913	0
0.013913	0
0.013913	0
0.013913	0
0.013913	0
0.0156522	0
0.0173913	0
0.0173913	0
0.0191304	0
0.0173913	0
0.0173913	0
0.0156522	0
0.013913	0
0.013913	0
0.0173913	0
0.0173913	0
0.0191304	0
0.0208696	0
0.0243478	0
0.0243478	0
0.0243478	0
0.026087	0
0.0243478	0
0.0243478	0
0.0226087	0
0.0226087	0
0.026087	0
0.0243478	0
0.0243478	0
0.0226087	0
0.0173913	0
0	0.0207782
0.215652	0.152168
0.495652	0.338328
0.643478	0.44779
0.664348	0.468051
0.655652	0.459019
0.65913	0.462979
0.653913	0.459186
0.650435	0.460308
0.645217	0.451727
0.643478	0.449187
0.646957	0.45216
0.652174	0.457301
0.655652	0.457573
0.657391	0.458373
0.653913	0.458709
0.65913	0.464258
0.662609	0.474321
0.673043	0.48346
0.671304	0.486435
0.664348	0.483888
0.648696	0.475998
0.638261	0.465184
0.610435	0.441555
0.587826	0.426292
0.565217	0.404192
0.53913	0.383937
0.507826	0.359615
0.476522	0.334934
0.443478	0.30797
0.405217	0.281566
0.347826	0.247346
0.309565	0.220671
0.271304	0.192151
0.234783	0.168251
0.186087	0.137918
0.156522	0.118617
0.121739	0.0965519
0.093913	0.0792327
0.0626087	0.0607444
0.0417391	0.0487301
0.0191304	0.0362118
0.0121739	0.0265512
0.0173913	0.0156421
0.0156522	0.0107185
0.0156522	0.00527033
0.0156522	0.00356258
0.0208696	0.00169109
0.0226087	0.000127921
0.0226087	0
0.0226087	0
0.0191304	0
0.0191304	0
0.0173913	0
0.0191304	0
0.0208696	0
0.0191304	0
0.0226087	0
0.0226087	0
0.0243478	0
0.0243478	0
0.0243478	0
0.026087	0
0.0278261	0
0.026087	0
0.0226087	0
0.0226087	0
0.0173913	0
0.0191304	0
0.0226087	0
0.0243478	0
0.0313043	0
0.0330435	0
0.0330435	0
0.0365217	0
0.04	0
0.0452174	0
0.0452174	0
0.0452174	0
0.0452174	0
0.0452174	0
0.0469565	0
0.0469565	0
0.0417391	0
0.04	0
0.04	0
0.04	0
0.0434783	0
0.0417391	0
0.04	0
0.04	0
0.0365217	0
0.0313043	0
0.0330435	0
0.0313043	0
0.0330435	0
0.0330435	0
0.0313043	0
0.0313043	0
0.0330435	0
0.0330435	0
0.0313043	0
0.0313043	0
0.0278261	0
0.026087	0
0.026087	0
0.0243478	0
0.026087	0
0.0226087	0
0.0226087	0
0.0208696	0
0.0191304	0
0.0191304	0
0.0191304	0
0.0191304	0
0.0208696	0
0.0191304	0
0.0191304	0
0.0173913	0
0.0156522	0
0.0156522	0
0.013913	0
0.0121739	0
0.00869565	0
0.00521739	0
0	0
0.0313043	0.0180368
0.273043	0.147018
0.504348	0.281737
0.612174	0.350138
0.636522	0.36333
0.638261	0.355463
0.643478	0.356027
0.634783	0.348461
0.634783	0.347618
0.64	0.346223
0.64	0.345625
0.638261	0.342793
0.643478	0.343189
0.653913	0.349578
0.66087	0.35655
0.669565	0.361817
0.667826	0.359938
0.648696	0.352353
0.638261	0.3459
0.629565	0.340587
0.617391	0.334885
0.608696	0.325067
0.598261	0.318811
0.584348	0.312598
0.57913	0.309517
0.568696	0.30574
0.565217	0.300247
0.547826	0.289408
0.526957	0.27716
0.504348	0.265508
0.483478	0.25269
0.457391	0.234123
0.429565	0.218866
0.4	0.202301
0.375652	0.190047
0.344348	0.174216
0.323478	0.161634
0.288696	0.14313
0.262609	0.129335
0.229565	0.111662
0.208696	0.100565
0.184348	0.0887244
0.156522	0.0750676
0.126957	0.060399
0.102609	0.0488746
0.0991304	0.0347778
0.104348	0.0258246
0.106087	0.0173755
0.113043	0.0115192
0.121739	0.00617985
0.0921739	0.00339245
0.0486957	0.00171925
0.0486957	0.000194439
0.0434783	5.62851e-05
0.0417391	0
0.04	0
0.0417391	0
0.0469565	0
0.0452174	0
0.0417391	0
0.0434783	0
0.04	0
0.0347826	0
0.0330435	0
0.0330435	0
0.0313043	0
0.0295652	0
0.026087	0
0.0226087	0
0.0173913	0
0.013913	0
0.0104348	0
0.0121739	0
0.013913	0
0.013913	0
0.0156522	0
0.0191304	0
0.013913	0
0.013913	0
0.0104348	0
0.0121739	0
0.0173913	0
0.0156522	0
0.0191304	0
0.0208696	0
0.0278261	0
0.0295652	0
0.0278261	0
0.0313043	0
0.0313043	0
0.0330435	0
0.0347826	0
0.0330435	0
0.0347826	0
0.0347826	0
0.0347826	0
0.0330435	0
0.04	0
0.04	0
0.0417391	0
0.0434783	0
0.0452174	0
0.0434783	0
0.0434783	0
0.0434783	0
0.0417391	0
0.04	0
0.04	0
0.0382609	0
0.0382609	0
0.0382609	0
0.0382609	0
0.04	0
0.0382609	0
0.04	0
0.0382609	0
0.0365217	0
0.0365217	0
0.0365217	0
0.0382609	0
0.0417391	0
0.0486957	0
0.0486957	0
0.0469565	0
0.0452174	0
0.0434783	0
0.0434783	0
0.0434783	0
0.0452174	0
0.0452174	0
0.0417391	0
0.0417391	0
0.0417391	0
0.0417391	0
0.0382609	0
0.0382609	0
0.0382609	0
0.0365217	0
0.0347826	0
0.0330435	0
0.0313043	0
0.0313043	0
0.0313043	0
0.0295652	0
0.0295652	0
0.0295652	0
0.0243478	0
0.0243478	0
0.0226087	0
0.0208696	0
0.0191304	0
0.0173913	0
0.0173913	0
0.0226087	0
0.0226087	0
0.0208696	0
0.0208696	0
0.0226087	0
0.0226087	0
0.0226087	0
0.0243478	0
0.0243478	0
0.0243478	0
0.026087	0
0.0243478	0
0.0243478	0
0.0226087	0
0.0191304	0
0.0173913	0
0.0121739	0
0	0.000785453
0.213913	0.0462471
0.486957	0.119538
0.631304	0.17059
0.65913	0.190191
0.653913	0.192199
0.650435	0.192738
0.652174	0.19162
0.655652	0.191319
0.648696	0.185214
0.645217	0.184776
0.648696	0.183144
0.643478	0.181083
0.64	0.181765
0.641739	0.180415
0.650435	0.182703
0.655652	0.181765
0.657391	0.181436
0.655652	0.177152
0.633043	0.169227
0.62087	0.165719
0.608696	0.160242
0.591304	0.153075
0.570435	0.143238
0.554783	0.138735
0.537391	0.13169
0.525217	0.12656
0.497391	0.120615
0.476522	0.113079
0.445217	0.103181
0.417391	0.0952305
0.37913	0.0855111
0.347826	0.0776593
0.318261	0.0686217
0.285217	0.0605461
0.241739	0.0497905
0.206957	0.0437194
0.173913	0.0357653
0.144348	0.0279878
0.102609	0.018537
0.0747826	0.0136274
0.0469565	0.00842614
0.0243478	0.00497609
0.0208696	0.00329397
0.0208696	0.00161565
0.0208696	0.000717624
0.0208696	7.41735e-05
0.0226087	0
0.0226087	0
0.0243478	0
0.0243478	0
0.0104348	0
0.0104348	0
0.0104348	0
0.013913	0
0.0121739	0
0.013913	0
0.0121739	0
0.013913	0
0.013913	0
0.013913	0
0.013913	0
0.013913	0
0.00869565	0
0.00869565	0
0.00695652	0
0.00521739	0
0.00521739	0
0.00521739	0
0.00695652	0
0.00695652	0
0.00869565	0
0.00869565	0
0.00869565	0
0.00869565	0
0.00869565	0
0.00869565	0
0.00869565	0
0.0104348	0
0.00869565	0
0.00695652	0
0.00695652	0
0.0243478	0
0.0295652	0
0.0278261	0
0.0243478	0
0.0226087	0
0.026087	0
0.026087	0
0.026087	0
0.026087	0
0.026087	0
0.026087	0
0.0243478	0
0.0243478	0
0.0278261	0
0.0226087	0
0.0243478	0
0.0243478	0
0.0278261	0
0.0295652	0
0.0243478	0
0.0643478	0.00636021
0.36	0.0627796
0.525217	0.109921
0.573913	0.132206
0.577391	0.13906
0.573913	0.132013
0.582609	0.135488
0.577391	0.13463
0.584348	0.132986
0.584348	0.128109
0.58087	0.125878
0.577391	0.123689
0.575652	0.119951
0.558261	0.119155
0.547826	0.117091
0.526957	0.114193
0.507826	0.108411
0.478261	0.101524
0.448696	0.0940267
0.413913	0.0842753
0.377391	0.0744549
0.318261	0.0591632
0.283478	0.0503009
0.241739	0.0381114
0.203478	0.0300869
0.153043	0.0197548
0.114783	0.0132411
0.0817391	0.00684631
0.0521739	0.00371354
0.0226087	0.0011679
0.0191304	7.67523e-05
0.0208696	0
0.0226087	0
0.0226087	0
0.0243478	0
0.026087	0
0.0278261	0
0.0278261	0
0.0295652	0
0.0295652	0
0.0313043	0
0.0347826	0
0.0347826	0
0.0330435	0
0.0313043	0
0.0313043	0
0.0295652	0
0.0295652	0
0.0278261	0
0.0243478	0
0.0226087	0
0.0208696	0
0.0191304	0
0.0173913	0
0.013913	0
0.0104348	0
0.0104348	0
0.00695652	0
0.00695652	0
0.00521739	0
0.00347826	0
0.00521739	0
0.00347826	0
0.00347826	0
0.00347826	0
0.00173913	0
0.00173913	0
0.00173913	0
0.00173913	0
0.00347826	0
0.00173913	0
0.00173913	0
0	0
0	0
0.00173913	0
0.00173913	0
0.00173913	0
0.00347826	0
0.00347826	0
0.00173913	0
0.00347826	0
0.00347826	0
0.00347826	0
0.00173913	0
0.00173913	0
0.00521739	0
0.00521739	0
0.00521739	0
0.00695652	0
0.00695652	0
0.00869565	0
0.00869565	0
0.00869565	0
0.00695652	0
0.00521739	0
0.00521739	0
0.00521739	0
0.0104348	0
0.0104348	0
0.0104348	0
0.00347826	0
0.238261	0.00850928
0.478261	0.0397347
0.591304	0.0649645
0.617391	0.075523
0.610435	0.0742822
0.617391	0.075697
0.613913	0.073997
0.622609	0.0721971
0.64	0.072389
0.641739	0.0729889
0.641739	0.0709422
0.645217	0.0715242
0.652174	0.0711392
0.66087	0.0709511
0.65913	0.0713324
0.653913	0.0701926
0.643478	0.0698741
0.638261	0.0694468
0.629565	0.0711072
0.624348	0.0716394
0.608696	0.0703486
0.596522	0.0703205
0.570435	0.0670509
0.549565	0.0646933
0.516522	0.0600754
0.493913	0.055002
0.469565	0.0485561
0.434783	0.0431399
0.391304	0.0361363
0.354783	0.0293744
0.314783	0.0219589
0.274783	0.0171733
0.226087	0.011958
0.189565	0.00821508
0.147826	0.00511429
0.114783	0.00333617
0.0817391	0.00131629
0.053913	0.000374797
0.0295652	0
0.0121739	0
0.0121739	0
0.013913	0
0.0173913	0
0.0191304	0
0.0191304	0
0.0208696	0
0.0208696	0
0.0226087	0
0.0226087	0
0.0243478	0
0.0121739	0
0.0121739	0
0.00869565	0
0.00869565	0
0.00521739	0
0.00347826	0
0.00347826	0
0.00347826	0
0.00347826	0
0.00347826	0
0.00521739	0
0.00521739	0
0.00521739	0
0.00521739	0
0.00347826	0
0.00521739	0
0.00347826	0
0.00347826	0
0.00347826	0
0.00521739	0
0.00347826	0
0.00173913	0
0.00347826	0
0.00347826	0
0.00521739	0
0.00521739	0
0.00869565	0
0.0104348	0
0.0121739	0
0.013913	0
0.013913	0
0.0173913	0
0.0191304	0
0.0226087	0
0.0173913	0
0.0173913	0
0.0173913	0
0.0173913	0
0.0191304	0
0.0191304	0
0.0191304	0
0.0208696	0
0.0208696	0
0.0208696	0
0.0208696	0
0.0208696	0
0.0226087	0
0.0243478	0
0.0243478	0
0.0278261	0
0.0295652	0
0.0295652	0
0.0313043	0
0.0295652	0
0.0313043	0
0.0313043	0
0.0313043	0
0.0330435	0
0.0365217	0
0.0382609	0
0.0382609	0
0.0382609	0
0.04	0
0.04	0
0.04	0
0.0382609	0
0.0382609	0
0.0382609	0
0.0365217	0
0.04	0
0.04	0
0.0347826	0
0.0243478	0
0.22087	0.00840952
0.493913	0.0474713
0.603478	0.0692383
0.633043	0.0740839
0.629565	0.0727459
0.612174	0.0676316
0.613913	0.0665046
0.605217	0.0646242
0.603478	0.0630047
0.612174	0.0613302
0.61913	0.0630508
0.617391	0.0611281
0.612174	0.0597888
0.605217	0.0583625
0.601739	0.0588153
0.601739	0.0587641
0.6	0.0580478
0.596522	0.0587808
0.593043	0.0584252
0.586087	0.0591824
0.589565	0.0605167
0.575652	0.060477
0.570435	0.0604604
0.558261	0.0610731
0.549565	0.0600242
0.528696	0.0575835
0.50087	0.0532227
0.473043	0.0491497
0.441739	0.044872
0.401739	0.0394712
0.366957	0.0359828
0.330435	0.0322398
0.297391	0.0277575
0.253913	0.0234248
0.229565	0.0195527
0.198261	0.0150422
0.165217	0.0114374
0.121739	0.00725566
0.0956522	0.0045412
0.066087	0.00185868
0.0417391	0.000382493
0.0173913	0
0.0191304	0
0.0208696	0
0.0226087	0
0.0226087	0
0.0226087	0
0.0226087	0
0.0208696	0
0.0191304	0
0.0208696	0
0.0226087	0
0.0226087	0
0.0243478	0
0.026087	0
0.0278261	0
0.0295652	0
0.0295652	0
0.0347826	0
0.04	0
0.04	0
0.0347826	0
0.0347826	0
0.0347826	0
0.0347826	0
0.0313043	0
0.0313043	0
0.0295652	0
0.0295652	0
0.026087	0
0.026087	0
0.0243478	0
0.0243478	0
0.0208696	0
0.0208696	0
0.0208696	0
0.0208696	0
0.0243478	0
0.0243478	0
0.0243478	0
0.0243478	0
0.0243478	0
0.0243478	0
0.0226087	0
0.0208696	0
0.0226087	0
0.0226087	0
0.0208696	0
0.0191304	0
0.0208696	0
0.0191304	0
0.0173913	0
0.0191304	0
0.0226087	0
0.0226087	0
0.0208696	0
0.0226087	0
0.0191304	0
0.0173913	0
0.0173913	0
0.0173913	0
0.0173913	0
0.0156522	0
0.0173913	0
0.026087	0
0.0278261	0
0.026087	0
0.0208696	0
0.013913	0
0.26087	0.000333862
0.570435	0.0107568
0.747826	0.0229208
0.798261	0.0278189
0.782609	0.0300281
0.78087	0.0331225
0.765217	0.0322513
0.777391	0.0326402
0.796522	0.0325264
0.801739	0.0329753
0.794783	0.0307483
0.787826	0.0299219
0.789565	0.029267
0.784348	0.0278521
0.770435	0.0267904
0.763478	0.0262237
0.753043	0.0254664
0.753043	0.0275963
0.753043	0.0305845
0.754783	0.0337058
0.733913	0.0345667
0.725217	0.0347624
0.706087	0.0322091
0.693913	0.0289548
0.666087	0.0244443
0.646957	0.019907
0.62087	0.0164007
0.593043	0.0140086
0.561739	0.0114515
0.530435	0.0101991
0.495652	0.00849008
0.455652	0.00747953
0.4	0.00539825
0.372174	0.00357793
0.326957	0.00207743
0.285217	0.0010029
0.231304	0.000286542
0.193043	0
0.158261	0
0.125217	0
0.0834783	0
0.0573913	0
0.0295652	0
0.0104348	0
0	0
0	0
0.00173913	0
0.00173913	0
0.00173913	0
0.00173913	0
0.00347826	0
0.00347826	0
0.00521739	0
0.00695652	0
0.00521739	0
0.00695652	0
0.0104348	0
0.0121739	0
0.013913	0
0.0156522	0
0.0156522	0
0.0173913	0
0.0191304	0
0.0191304	0
0.0156522	0
0.0156522	0
0.0156522	0
0.013913	0
0.013913	0
0.0121739	0
0.0121739	0
0.0121739	0
0.0104348	0
0.0104348	0
0.0121739	0
0.0121739	0
0.013913	0
0.0156522	0
0.0156522	0
0.0173913	0
0.0191304	0
0.0173913	0
0.0173913	0
0.0173913	0
0.0191304	0
0.0208696	0
0.0208696	0
0.0243478	0
0.0278261	0
0.026087	0
0.0278261	0
0.0278261	0
0.026087	0
0.026087	0
0.0278261	0
0.0295652	0
0.0295652	0
0.0278261	0
0.0226087	0
0.0173913	0
0.093913	0
0.429565	0
0.695652	0.00356769
0.806957	0.00796305
0.826087	0.00889431
0.817391	0.0093497
0.8	0.00963756
0.810435	0.0102298
0.826087	0.0117789
0.822609	0.0129737
0.81913	0.0136977
0.813913	0.0148465
0.817391	0.0175251
0.808696	0.0183796
0.787826	0.0185894
0.78087	0.01785
0.751304	0.0180701
0.733913	0.0181276
0.709565	0.0189744
0.692174	0.0182568
0.667826	0.0171234
0.645217	0.0157841
0.61913	0.0147352
0.596522	0.0133383
0.558261	0.0122727
0.526957	0.00979487
0.493913	0.00778142
0.462609	0.00672862
0.427826	0.00480854
0.396522	0.00381969
0.356522	0.003285
0.325217	0.00225652
0.281739	0.00154782
0.255652	0.00101186
0.222609	0.000643451
0.196522	0.000431082
0.166957	0.000709969
0.14087	0.00209917
0.175652	0.00420091
0.215652	0.00556072
0.246957	0.00640241
0.26087	0.00773537
0.273043	0.00582548
0.286957	0.00399882
0.292174	0.00200706
0.297391	0.00131375
0.304348	0.000952998
0.309565	0.000622983
0.313043	0.000321091
0.316522	0.000203404
0.245217	4.22036e-05
0.17913	1.26897e-06
0.173913	0
0.170435	0
0.166957	0
0.161739	0
0.158261	0
0.156522	0
0.154783	0
0.153043	0
0.146087	0
0.144348	0
0.13913	0
0.135652	0
0.137391	0
0.13913	0
0.133913	0
0.137391	0
0.137391	0
0.135652	0
0.132174	0
0.128696	0
0.132174	0
0.130435	0
0.132174	0
0.132174	0
0.133913	0
0.13913	0
0.137391	0
0.14087	0
0.147826	0
0.147826	0
0.151304	0
0.153043	0
0.146087	0
0.149565	0
0.153043	0
0.16	0
0.13913	0
0.10087	0
0.0713043	0
0.0591304	0
0.0469565	0
0.0486957	0
0.0556522	0
0.0556522	0
0.0556522	0
0.0556522	0
0.0573913	0
0.0573913	0
0.0591304	0
0.0608696	0
0.0608696	0
0.0626087	0
0.066087	0
0.066087	0
0.0626087	0
0.0678261	0
0.0713043	0
0.0730435	0
0.0747826	0
0.0765217	0
0.0817391	0
0.0817391	0
0.0817391	0
0.0886957	0
0.0904348	0
0.093913	0
0.135652	0
0.158261	0
0.154783	0
0.156522	0
0.156522	0
0.153043	0
0.16	0
0.158261	0
0.151304	0
0.151304	0
0.154783	0
0.147826	0
0.125217	0
0.290435	0.00369308
0.645217	0.015
0.744348	0.0195834
0.74087	0.0188465
0.725217	0.0178078
0.706087	0.0162254
0.713043	0.0156191
0.716522	0.0158865
0.72	0.0153454
0.74087	0.0142299
0.742609	0.0144179
0.74087	0.0157112
0.73913	0.0147723
0.742609	0.0132526
0.746087	0.0126565
0.735652	0.0118659
0.733913	0.0112621
0.718261	0.0115551
0.702609	0.0126756
0.688696	0.0129226
0.685217	0.0133165
0.664348	0.0136504
0.648696	0.0131157
0.64	0.0119312
0.62087	0.0110383
0.594783	0.0101914
0.56	0.00997011
0.521739	0.00978337
0.493913	0.0108796
0.452174	0.00991129
0.415652	0.00998034
0.38087	0.00860265
0.34087	0.0071789
0.283478	0.00594448
0.246957	0.00445548
0.203478	0.00357027
0.163478	0.00238698
0.142609	0.00108604
0.14087	0.000578201
0.14087	0.000275039
0.142609	2.8163e-05
0.144348	0
0.13913	0
0.13913	0
[truncated: 11,001 more rows]

## Sheet: Fig 5e
ROI137 track	ROI137 off
0.521084	0.933658
0.533133	0.94948
0.539157	0.959891
0.545181	0.968062
0.533133	0.947549
0.518072	0.926396
0.506024	0.909311
0.493976	0.889629
0.466867	0.850723
0.454819	0.829703
0.436747	0.795459
0.418675	0.767129
0.406627	0.742852
0.385542	0.70784
0.364458	0.676868
0.337349	0.638327
0.301205	0.585899
0.277108	0.553384
0.253012	0.513129
0.231928	0.482474
0.201807	0.437569
0.174699	0.403869
0.138554	0.361404
0.114458	0.327358
0.0933735	0.292532
0.0753012	0.260978
0.0542169	0.228877
0.0391566	0.202592
0.0180723	0.171441
0.0240964	0.145238
0.0271084	0.121889
0.0301205	0.0992074
0.0301205	0.0677654
0.0271084	0.0456464
0.0301205	0.0249062
0.0301205	0.012319
0.0240964	0.00334615
0.0240964	0
0.0240964	0
0.0240964	0
0.0240964	0
0.0240964	0
0.0240964	0
0.0240964	0
0.0271084	0
0.0240964	0
0.0180723	0
0.0180723	0
0.0150602	0
0.0120482	0
0.0150602	0
0.0180723	0
0.0180723	0
0.0180723	0
0.0180723	0
0.0150602	0
0.0120482	0
0.0150602	0
0.0150602	0
0.0180723	0
0.0150602	0
0.0180723	0
0.0180723	0
0.0150602	0
0.00903614	0
0.0120482	0
0.0120482	0
0.0120482	0
0.0120482	0
0.0150602	0
0.0120482	0
0.0180723	0
0.0210843	0
0.0210843	0
0.0210843	0
0.0240964	0
0.0210843	0
0.0210843	0
0.0210843	0
0.0240964	0
0.0271084	0
0.0240964	0
0.0240964	0
0.0240964	0
0.0240964	0
0.0240964	0
0.0240964	0
0.0210843	0
0.0180723	0
0.0210843	0
0.0180723	0
0.0180723	0
0.0180723	0
0.0150602	0
0.0180723	0
0.0180723	0
0.0180723	0
0.0150602	0
0.0120482	0
0.0120482	0
0.0150602	0
0.0150602	0
0.0150602	0
0.0150602	0
0.0120482	0
0.0120482	0
0.00903614	0
0.0060241	0
0.0060241	0
0.0060241	0
0.0060241	0
0.0060241	0
0.0060241	0
0.0060241	0
0.00301205	0
0.00301205	0
0	0.0317029
0.0783133	0.234354
0.231928	0.484385
0.337349	0.644043
0.400602	0.740315
0.430723	0.786103
0.433735	0.791718
0.451807	0.819825
0.460843	0.838136
0.475904	0.86182
0.475904	0.861887
0.481928	0.867495
0.493976	0.887877
0.490964	0.884393
0.475904	0.858809
0.46988	0.850473
0.454819	0.824706
0.433735	0.795023
0.412651	0.763522
0.391566	0.726926
0.361446	0.681131
0.337349	0.64635
0.316265	0.612072
0.292169	0.574512
0.259036	0.525989
0.237952	0.497136
0.216867	0.46366
0.189759	0.4231
0.165663	0.381112
0.14759	0.354906
0.135542	0.337262
0.120482	0.314767
0.0993976	0.277493
0.0903614	0.262249
0.0783133	0.247646
0.0783133	0.237473
0.0692771	0.219189
0.063253	0.208815
0.0572289	0.199577
0.0572289	0.198456
0.060241	0.205938
0.060241	0.205379
0.063253	0.209609
0.0692771	0.219777
0.0813253	0.239754
0.105422	0.275127
0.141566	0.342211
0.246988	0.510961
0.385542	0.722853
0.475904	0.862453
0.527108	0.946778
0.539157	0.962339
0.533133	0.956988
0.542169	0.97234
0.536145	0.966091
0.539157	0.970388
0.545181	0.982453
0.554217	0.99627
0.554217	1
0.554217	0.9994
0.545181	0.98467
0.536145	0.968655
0.521084	0.946126
0.506024	0.919811
0.481928	0.882243
0.463855	0.848987
0.439759	0.810286
0.415663	0.773571
0.379518	0.71508
0.35241	0.676998
0.328313	0.635764
0.310241	0.610619
0.283133	0.573468
0.262048	0.536489
0.237952	0.499961
0.21988	0.457385
0.183735	0.400399
0.159639	0.360141
0.13253	0.316142
0.111446	0.281991
0.0813253	0.235204
0.060241	0.200747
0.0391566	0.163787
0.0210843	0.137778
0.0060241	0.111012
0	0.0886324
0	0.0663644
0.0060241	0.0516755
0.0060241	0.0305067
0.00903614	0.0189964
0.0120482	0.00649113
0.0120482	0.00269407
0.0150602	0.000257111
0.0150602	0
0.0180723	0
0.0210843	0
0.0210843	0
0.0240964	0
0.0271084	0
0.0271084	0
0.0301205	0
0.0331325	0
0.0331325	0
0.0361446	0
0.0361446	0
0.0361446	0
0.0361446	0
0.0361446	0
0.0391566	0
0.0391566	0
0.0391566	0
0.0421687	0
0.0331325	0
0.0331325	0
0.0331325	0
0.0331325	0
0.0391566	0
0.0391566	0
0.0361446	0
0.0331325	0
0.0271084	0
0.0271084	0
0.0271084	0
0.0301205	0
0.0331325	0
0.0331325	0
0.0331325	0
0.0331325	0
0.0301205	0
0.0331325	0
0.0361446	0
0.0361446	0
0.0361446	0
0.0391566	0
0.0361446	0
0.0361446	0
0.0361446	0
0.0331325	0
0.0301205	0
0.0271084	0
0.0271084	0
0.0271084	0
0.0240964	0
0.0271084	0
0.0271084	0
0.0240964	0
0.0240964	0
0.0210843	0
0.0210843	0
0.0210843	0
0.0210843	0
0.0180723	0
0.0150602	0
0.0150602	0
0.0120482	0
0.0120482	0
0.00903614	0
0.0060241	0
0.00301205	0
0.00301205	0
0.00301205	0
0	0
0.00301205	0
0.00301205	0
0.0060241	0
0.0060241	0
0.0060241	0
0.00903614	0
0.0120482	0
0.0120482	0
0.0120482	0
0.0120482	0
0.0120482	0
0.0150602	0
0.0150602	0
0.0180723	0
0.0180723	0
0.0180723	0
0.0180723	0
0.0150602	0
0.0150602	0
0.0120482	0
0.0150602	0
0.0120482	0
0.00903614	0
0.00903614	0
0.0060241	0
0.00903614	0
0.0120482	0
0.00903614	0
0.00903614	0
0.00903614	0
0.0120482	0
0.0120482	0
0.00903614	0
0.0120482	0
0.0150602	0
0.0150602	0
0.0150602	0
0.0150602	0
0.0120482	0
0.0120482	0
0.0120482	0
0.0120482	0
0.0150602	0
0.0180723	0
0.0150602	0
0.0150602	0
0.0120482	0
0.0120482	0
0.0150602	0
0.0120482	0
0.0120482	0
0.00903614	0
0.00903614	0
0.0060241	0
0.0120482	0
0.00903614	0
0.00903614	0
0.0120482	0
0.0120482	0
0.0120482	0
0.0120482	0
0.0120482	0
0.0150602	0
0.0150602	0
0.0150602	0
0.0150602	0
0.0180723	0
0.0150602	0
0.0180723	0
0.0150602	0
0.0120482	0
0.0120482	0
0.0120482	0
0.0060241	0
0.0060241	0.0362339
0.00301205	0.0737982
0.00903614	0.110371
0.0301205	0.136198
0.0542169	0.170841
0.0753012	0.207801
0.10241	0.250254
0.162651	0.333145
0.246988	0.465709
0.334337	0.60212
0.412651	0.717279
0.46988	0.789624
0.490964	0.809474
0.51506	0.844936
0.521084	0.857002
0.527108	0.864779
0.521084	0.857758
0.524096	0.86075
0.527108	0.862859
0.524096	0.857516
0.533133	0.870819
0.533133	0.869164
0.533133	0.873733
0.533133	0.870796
0.527108	0.860747
0.524096	0.854356
0.521084	0.857322
0.521084	0.858381
0.527108	0.867346
0.53012	0.872626
0.536145	0.884021
0.560241	0.914375
0.575301	0.938785
0.578313	0.945381
0.581325	0.946778
0.575301	0.940339
0.569277	0.930897
0.557229	0.914993
0.551205	0.905428
0.539157	0.892204
0.527108	0.871106
0.512048	0.851468
0.493976	0.830162
0.475904	0.804689
0.454819	0.772036
0.436747	0.743214
0.418675	0.711589
0.394578	0.676421
0.361446	0.628158
0.340361	0.603394
0.319277	0.56944
0.298193	0.541158
0.277108	0.506534
0.256024	0.473926
0.23494	0.445196
0.210843	0.41482
0.180723	0.371827
0.153614	0.3393
0.129518	0.307698
0.108434	0.275351
0.0873494	0.238688
0.0692771	0.209355
0.0512048	0.183458
0.0331325	0.156457
0.0210843	0.128988
0.0210843	0.109525
0.0210843	0.0871717
0.0210843	0.0713575
0.0240964	0.0534902
0.0240964	0.0419836
0.0240964	0.0311439
0.0210843	0.0203527
0.0180723	0.00805986
0.0150602	0.000812335
0.0150602	0
0.0120482	0
0.00903614	0
0.0060241	0
0.0060241	0
0.00301205	0
0.00301205	0
0.00301205	0
0.0060241	0
0.0060241	0
0.0060241	0
0.0060241	0
0.0060241	0
0.00301205	0
0.00301205	0
0.0060241	0
0.00301205	0
0.0060241	0
0.00301205	0
0.00301205	0
0.00301205	0
0	0
0	0
0	0
0.00301205	0
0.0060241	0
0.0060241	0
0.00903614	0
0.00903614	0
0.0120482	0
0.0120482	0
0.0120482	0
0.0120482	0
0.0150602	0
0.0150602	0
0.0180723	0
0.0210843	0
0.0210843	0
0.0180723	0
0.0210843	0
0.0210843	0
0.0240964	0
0.0271084	0
0.0301205	0
0.0301205	0
0.0301205	0
0.0361446	0
0.0361446	0
0.0331325	0
0.0361446	0
0.0331325	0
0.0331325	0
0.0361446	0
0.0361446	0
0.0391566	0
0.0391566	0
0.0391566	0
0.0391566	0
0.0421687	0
0.0391566	0
0.0421687	0
0.0421687	0
0.0421687	0
0.0421687	0
0.0451807	0
0.0451807	0
0.0481928	0
0.0512048	0
0.0542169	0
0.0572289	0
0.060241	0
0.063253	0
0.0662651	0
0.0692771	0
0.0692771	0
0.0692771	0
0.0662651	0
0.0662651	0
0.063253	0
0.060241	0
0.060241	0
0.060241	0
0.0542169	0
0.0512048	0
0.0481928	0
0.0451807	0
0.0451807	0
0.0421687	0
0.0421687	0
0.0361446	0
0.0361446	0
0.0361446	0
0.0331325	0
0.0301205	0
0.0240964	0
0.0210843	0
0.0240964	0
0.0210843	0
0.0180723	0
0.0180723	0
0.0180723	0
0.0180723	0
0.0150602	0
0.0180723	0
0.0120482	0
0.0120482	0
0.0150602	0
0.0150602	0
0.0120482	0
0.0150602	0
0.0180723	0
0.0180723	0
0.0180723	0
0.0210843	0
0.0180723	0
0.0180723	0
0.0150602	0
0.0150602	0
0.0180723	0
0.0120482	0
0.0120482	0
0.0120482	0
0.0120482	0
0.0120482	0
0.0120482	0
0.0180723	0
0.0210843	0
0.0210843	0
0.0240964	0
0.0210843	0
0.0180723	0
0.0180723	0
0.0150602	0
0.0210843	0
0.0301205	0
0.0331325	0
0.0240964	0
0.0210843	0.0095168
0.0180723	0.0585653
0.0722892	0.193105
0.216867	0.398011
0.337349	0.564712
0.430723	0.698126
0.48494	0.764025
0.5	0.787403
0.524096	0.817012
0.53012	0.830616
0.539157	0.846367
0.542169	0.847347
0.533133	0.838553
0.536145	0.834648
0.533133	0.82303
0.512048	0.793794
0.5	0.770084
0.46988	0.733026
0.448795	0.697903
0.421687	0.658859
0.394578	0.62005
0.358434	0.565919
0.328313	0.524562
0.298193	0.485354
0.26506	0.440602
0.21988	0.375929
0.192771	0.337329
0.162651	0.296378
0.135542	0.25568
0.10241	0.210305
0.0813253	0.1788
0.0572289	0.147727
0.0421687	0.123081
0.0421687	0.0917736
0.0421687	0.0751471
0.0451807	0.0589454
0.0421687	0.0446329
0.0391566	0.0298695
0.0391566	0.0222121
0.0361446	0.0160713
0.0391566	0.010072
0.0391566	0.00509003
0.0391566	0.00356601
0.0391566	0.00105451
0.0391566	0
0.0361446	0
0.0361446	0
0.0361446	0
0.0391566	0
0.0391566	0
0.0391566	0
0.0391566	0
0.0391566	0
0.0361446	0
0.0331325	0
0.0331325	0
0.0301205	0
0.0301205	0
0.0271084	0
0.0271084	0
0.0271084	0
0.0271084	0
0.0240964	0
0.0210843	0
0.0210843	0
0.0180723	0
0.0180723	0
0.0150602	0
0.0150602	0
0.0180723	0
0.0180723	0
0.0180723	0
0.0180723	0
0.0150602	0
0.0120482	0
0.0120482	0
0.00903614	0
0.0150602	0
0.0120482	0
0.0150602	0
0.0150602	0
0.0120482	0
0.0150602	0
0.0150602	0
0.0150602	0
0.0150602	0
0.0150602	0
0.0180723	0
0.0240964	0
0.0210843	0
0.0210843	0
0.0210843	0
0.0210843	0
0.0210843	0
0.0180723	0
0.0180723	0
0.0150602	0
0.0120482	0
0.0120482	0.000417324
0.0120482	0.000339073
0.0150602	0.000387544
0.0150602	0.000637187
0.0150602	0
0.0180723	0
0.0210843	0
0.0180723	0
0.0180723	0
0.0150602	0
0.0180723	0
0.0210843	0
0.0210843	0
0.0210843	0
0.0210843	0
0.0240964	0
0.0240964	0
0.0240964	0
0.0240964	0
0.0240964	0
0.0240964	0
0.0240964	0
0.0240964	0
0.0301205	0
0.0271084	0
0.0271084	0
0.0271084	0
0.0240964	0
0.0210843	0
0.0210843	0
0.0180723	0
0.0180723	0
0.0180723	0
0.0150602	0
0.0150602	0
0.0150602	0
0.0150602	0
0.0120482	0
0.00903614	0
0	0.00654702
0.0542169	0.0954998
0.156627	0.229551
0.246988	0.346805
0.331325	0.451997
0.364458	0.493794
0.370482	0.507689
0.379518	0.517001
0.373494	0.503985
0.376506	0.51029
0.379518	0.517023
0.394578	0.534525
0.409639	0.561108
0.430723	0.588985
0.454819	0.621816
0.475904	0.647226
0.487952	0.663796
0.503012	0.68669
0.521084	0.709942
0.539157	0.730496
0.554217	0.751385
0.560241	0.757407
0.569277	0.766559
0.575301	0.776023
0.578313	0.782063
0.590361	0.798913
0.593373	0.799025
0.596386	0.799811
0.596386	0.796439
0.593373	0.791718
0.590361	0.784023
0.584337	0.778278
0.593373	0.791304
0.590361	0.786803
0.587349	0.779954
0.587349	0.776139
0.581325	0.767762
0.572289	0.75579
0.560241	0.738407
0.557229	0.730414
0.560241	0.731047
0.551205	0.717681
0.542169	0.710743
0.536145	0.700492
0.518072	0.678951
0.506024	0.666569
0.490964	0.647926
0.475904	0.630547
0.460843	0.608853
0.442771	0.588627
0.421687	0.561727
0.346386	0.53447
0.295181	0.495866
0.28012	0.47469
0.256024	0.443095
0.23494	0.421993
0.216867	0.399207
0.192771	0.371014
0.168675	0.341044
0.14759	0.311819
0.120482	0.275134
0.10241	0.25252
0.0843373	0.228635
0.0722892	0.207783
0.0542169	0.187117
0.0391566	0.165725
0.0271084	0.146929
0.0120482	0.128566
0	0.101626
0.00301205	0.0847906
0.0060241	0.0693193
0.00903614	0.0559644
0.0120482	0.0410893
0.0150602	0.0291504
0.0180723	0.0175282
0.0180723	0.0091852
0.0180723	0.00263071
0.0210843	4.84262e-05
0.0240964	0
0.0240964	0
0.0271084	0
0.0301205	0
0.0331325	0
0.0331325	0
0.0271084	0
0.0331325	0
0.0361446	0
0.0361446	0
0.0331325	0
0.0331325	0
0.0361446	0
0.0391566	0
0.0391566	0
0.0391566	0
0.0391566	0
0.0391566	0
0.0421687	0
0.0421687	0
0.0451807	0
0.0542169	0
0.063253	0
0.063253	0
0.0662651	0
0.0662651	0
0.060241	0
0.060241	0
0.060241	0
0.063253	0
0.0692771	0
0.0692771	0
0.0662651	0
0.0662651	0
0.063253	0
0.060241	0
0.0572289	0
0.060241	0
0.060241	0
0.0572289	0
0.0572289	0
0.0572289	0
0.0512048	0
0.0512048	0
0.0512048	0
0.0542169	0
0.060241	0
0.0572289	0
0.060241	0
0.0572289	0
0.060241	0
0.060241	0
0.063253	0
0.0662651	0
0.0692771	0
0.0753012	0
0.0753012	0
0.0753012	0
0.0753012	0
0.0753012	0
0.0722892	0
0.0692771	0
0.0662651	0
0.0662651	0
0.063253	0
0.063253	0
0.060241	0
0.0572289	0
0.0572289	0
0.0542169	0
0.0481928	0
0.0451807	0
0.0451807	0
0.0421687	0
0.0451807	0
0.0421687	0
0.0421687	0
0.0391566	0
0.0391566	0
0.0391566	0
0.0361446	0
0.0361446	0
0.0361446	0
0.0361446	0
0.0361446	0
0.0361446	0
0.0361446	0
0.0361446	0
0.0361446	0
0.0361446	0
0.0391566	0
0.0361446	0
0.0361446	0
0.0331325	0
0.0331325	0
0.0301205	0
0.0331325	0
0.0301205	0
0.0271084	0
0.0271084	0
0.0210843	0
0.0180723	0
0.0180723	0
0.00903614	0
0.00301205	0.0018482
0.0361446	0.0618556
0.138554	0.177712
0.222892	0.275362
0.301205	0.363495
0.358434	0.423323
0.394578	0.465359
0.439759	0.514482
0.475904	0.56362
0.51506	0.611077
0.554217	0.661777
0.569277	0.679633
0.572289	0.691896
0.581325	0.701651
0.593373	0.716228
0.60241	0.731703
0.611446	0.746105
0.620482	0.754981
0.626506	0.765098
0.620482	0.75848
0.605422	0.739357
0.593373	0.723077
0.569277	0.702441
0.551205	0.678701
0.527108	0.646544
0.5	0.617703
0.463855	0.574922
0.433735	0.534451
0.403614	0.502156
0.370482	0.463671
0.337349	0.418572
0.319277	0.396237
0.298193	0.370001
0.277108	0.347714
0.25	0.312863
0.228916	0.291075
0.204819	0.259678
0.183735	0.239586
0.159639	0.21114
0.138554	0.187747
0.120482	0.166205
0.10241	0.147813
0.0722892	0.115726
0.0572289	0.0970015
0.0391566	0.078102
0.0240964	0.0611588
0.0150602	0.0505762
0.00301205	0.0393081
0	0.0280474
0.00301205	0.0198459
0.00903614	0.010236
0.00903614	0.00478078
0.00903614	0.00102098
0.0120482	0.000238464
0.0120482	0
0.0150602	0
0.0150602	0
0.0180723	0
0.0210843	0
0.0240964	0
0.0271084	0
0.0301205	0
0.0331325	0
0.0391566	0
0.0421687	0
0.0451807	0
0.0421687	0
0.0451807	0
0.0451807	0
0.0451807	0
0.0451807	0
0.0451807	0
0.0512048	0
0.0512048	0
0.0512048	0
0.0542169	0
0.0572289	0
0.060241	0
0.063253	0
0.0662651	0
0.0692771	0
0.0722892	0
0.0662651	0
0.0662651	0
0.0692771	0
0.0722892	0
0.0753012	0
0.0753012	0
0.0783133	0
0.0783133	0
0.0813253	0
0.0843373	0
0.0843373	0
0.0873494	0
0.0813253	0
0.0813253	0
0.0813253	0
0.0813253	0
0.0843373	0
0.0813253	0
0.0753012	0
0.0692771	0
0.0662651	0
0.0662651	0
0.063253	0
0.060241	0
0.0662651	0
0.063253	0
0.0572289	0
0.0542169	0
0.0542169	0
0.0481928	0
0.0451807	0
0.0421687	0
0.0512048	0
0.0451807	0
0.0481928	0
0.0451807	0
0.0361446	0
0.0240964	0.0381977
0.162651	0.238304
0.343373	0.440866
0.5	0.621626
0.560241	0.689779
0.566265	0.69636
0.578313	0.699568
0.566265	0.680147
0.572289	0.688222
0.566265	0.684279
0.572289	0.687152
0.578313	0.692179
0.575301	0.68463
0.563253	0.670928
0.548193	0.651597
0.53012	0.630569
0.503012	0.598013
0.46988	0.556037
0.436747	0.515216
0.400602	0.464323
0.376506	0.437994
0.349398	0.406302
0.328313	0.381466
0.286145	0.337873
0.26506	0.316075
0.253012	0.28704
0.231928	0.260766
0.195783	0.217434
0.162651	0.186308
0.135542	0.155485
0.108434	0.131626
0.0813253	0.10527
0.0572289	0.0842839
0.0391566	0.0669084
0.0271084	0.0519177
0.0240964	0.0303018
0.0240964	0.0203602
0.0271084	0.0113539
0.0240964	0.00553718
0.0240964	0.000633476
0.0210843	0
0.0240964	0
0.0210843	0
0.0210843	0
0.0240964	0
0.0240964	0
0.0210843	0
0.0210843	0
0.0180723	0
0.0210843	0
0.0210843	0
0.0210843	0
0.0210843	0
0.0180723	0
0.0180723	0
0.0180723	0
0.0180723	0
0.0180723	0
0.0180723	0
0.0120482	0
0.0120482	0
0.0150602	0
0.0150602	0
0.0180723	0
0.0240964	0
0.0301205	0
0.0301205	0
0.0301205	0
0.0301205	0
0.0301205	0
0.0301205	0
0.0301205	0
0.0301205	0
0.0301205	0
0.0301205	0
0.0210843	0
0.0240964	0
0.0240964	0
0.0271084	0
0.0271084	0
0.0271084	0
0.0240964	0
0.0240964	0
0.0271084	0
0.0301205	0
0.0301205	0
0.0301205	0
0.0271084	0
0.0301205	0
0.0271084	0
0.0301205	0
0.0271084	0
0.0271084	0
0.0271084	0
0.0240964	0
0.0240964	0
0.0240964	0
0.0210843	0
0.0180723	0
0.0180723	0
0.0180723	0
0.0180723	0
0.0150602	0
0.0180723	0
0.0180723	0
0.0150602	0
0.0150602	0
0.0210843	0
0.0180723	0
0.0150602	0
0.0120482	0
0.0150602	0
0.0150602	0
0.0060241	0
0	0.0144764
0.207831	0.22059
0.430723	0.465732
0.569277	0.61638
0.620482	0.663748
0.623494	0.663122
0.638554	0.677009
0.620482	0.664456
0.629518	0.675415
0.64759	0.697549
0.653614	0.700187
0.653614	0.703388
0.656627	0.703764
0.662651	0.710687
0.665663	0.714168
0.659639	0.710501
0.659639	0.705657
0.668675	0.715114
0.668675	0.711384
0.659639	0.700269
0.656627	0.694784
0.650602	0.690383
0.653614	0.695775
0.662651	0.705966
0.665663	0.703715
0.650602	0.679976
0.644578	0.658419
0.620482	0.627946
0.599398	0.60649
0.566265	0.571229
0.527108	0.53394
0.503012	0.506184
0.475904	0.480257
0.433735	0.438094
0.418675	0.419306
0.391566	0.391553
0.36747	0.368466
0.337349	0.33838
0.313253	0.312013
0.283133	0.286224
0.256024	0.262394
0.216867	0.225046
0.192771	0.202443
0.162651	0.172894
0.141566	0.152079
0.123494	0.130813
0.10241	0.110494
0.0813253	0.0907824
0.063253	0.073869
0.0391566	0.0516494
0.0240964	0.0395801
0.00301205	0.0256291
0	0.016116
0.00301205	0.00732953
0.00301205	0.00244814
0.00301205	0
0.0060241	0
0.0060241	0
0.0060241	0
0.0060241	0
0.0060241	0
0.00903614	0
0.00903614	0
0.0120482	0
0.0120482	0
0.0120482	0
0.0150602	0
0.0180723	0
0.0180723	0
0.0180723	0
0.0210843	0
0.0240964	0
0.0240964	0
0.0271084	0
0.0271084	0
0.0301205	0
0.0301205	0
0.0301205	0
0.0331325	0
0.0331325	0
0.0361446	0
0.0301205	0
0.0301205	0
0.0331325	0
0.0301205	0
0.0301205	0
0.0331325	0
0.0331325	0
0.0361446	0
0.0331325	0
0.0361446	0
0.0361446	0
0.0391566	0
0.0361446	0
0.0361446	0
0.0361446	0
0.0391566	0
0.0481928	0
0.0512048	0
0.0481928	0
0.0512048	0
0.0512048	0
0.0542169	0
0.0512048	0
0.0542169	0
0.060241	0
0.060241	0
0.060241	0
0.060241	0
0.063253	0
0.0662651	0
0.063253	0
0.063253	0
0.060241	0
0.0572289	0
0.0572289	0
0.0542169	0
0.0361446	0
0.0903614	0.123816
0.328313	0.372691
0.490964	0.559454
0.587349	0.686109
0.635542	0.725495
0.63253	0.730209
0.641566	0.733566
0.641566	0.723669
0.641566	0.726382
0.629518	0.715602
0.626506	0.712945
0.63253	0.720144
0.629518	0.718561
0.63253	0.716161
0.626506	0.710285
0.61747	0.703097
0.611446	0.695775
0.599398	0.685867
0.587349	0.676048
0.569277	0.657339
0.554217	0.641785
0.533133	0.612944
0.512048	0.592286
0.475904	0.555575
0.448795	0.525802
0.415663	0.483539
0.379518	0.449053
0.340361	0.400962
0.310241	0.372177
0.268072	0.339274
0.240964	0.308466
0.204819	0.270287
0.174699	0.239977
0.14759	0.214892
0.129518	0.197368
0.105422	0.175126
0.0903614	0.162337
0.0662651	0.138322
0.0512048	0.123961
0.0301205	0.104454
0.0120482	0.0851297
0.0060241	0.0698111
0.0060241	0.0576636
0.0060241	0.0365134
0.00301205	0.0260315
0.00301205	0.0146069
0.00301205	0.00709478
0.00301205	0.00185196
0.0060241	0
0.0060241	0
0.0060241	0
0.0060241	0
0.0060241	0
0.0060241	0
0.0060241	0
0.00301205	0
0.00301205	0
0	0
0.00301205	0
0.0060241	0
0.0060241	0
0.00903614	0
0.00903614	0
0.00903614	0
0.0150602	0
0.0120482	0
0.0150602	0
0.00903614	0
0.00903614	0
0.00903614	0
0.00903614	0
0.0120482	0
0.0120482	0
0.0120482	0
0.0120482	0
0.00903614	0
0.00903614	0
0.0060241	0
0.00903614	0
0.00903614	0
0.0120482	0
0.0120482	0
0.0120482	0
0.0120482	0
0.0120482	0
0.0120482	0
0.0120482	0
0.00903614	0
0.00903614	0
0.0060241	0
0.0060241	0
0.00903614	0
0.00301205	0
0.00301205	0
0.00301205	0
0.00903614	0
0.0120482	0
0.0120482	0
0.0150602	0
0.0180723	0
0.0180723	0
0.0210843	0
0.0240964	0
0.0240964	0
0.0240964	0
0.0240964	0
0.0240964	0
0.0271084	0
0.0240964	0
0.0240964	0
0.0240964	0
0.0180723	0
0.0180723	0
0.0180723	0
0.0210843	0
0.0210843	0
0.0240964	0
0.0240964	0
0.0240964	0
0.0240964	0
0.0240964	0
0.0240964	0
0.0240964	0
0.0271084	0
0.0271084	0
0.0271084	0
0.0271084	0
0.0240964	0
0.0240964	0
0.0240964	0
0.0271084	0
0.0301205	0
0.0301205	0
0.0361446	0
0.0361446	0
0.0331325	0
0.0361446	0
0.0331325	0
0.0361446	0
0.0361446	0
0.0391566	0
0.0361446	0
0.0361446	0
0.0361446	0
0.0331325	0
0.0240964	0
0.0240964	0
0.0271084	0
0.0240964	0
0.0210843	0
0.0210843	0
0.0180723	0
0.0060241	0
0.00903614	0
0.00903614	0
0.0120482	0
0.0120482	0
0.00903614	0
0.0120482	0
0.0150602	0
0.0150602	0
0.0150602	0
0.0120482	0
0.0060241	0
0.00301205	0
0.00301205	0
0	0
0.0060241	0
0.00301205	0
0.0060241	0
0.00301205	0
0.00301205	0
0.0060241	0
0.00301205	0
0.0060241	0
0.0060241	0
0.00903614	0
0.00903614	0
0.0120482	0
0.0150602	0
0.0180723	0
0.0210843	0
0.0210843	0
0.0210843	0
0.0210843	0
0.0271084	0
0.0271084	0
0.0301205	0
0.0301205	0
0.0331325	0
0.0301205	0
0.0271084	0
0.0301205	0
0.0301205	0
0.0271084	0
0.0361446	0
0.0331325	0
0.0301205	0
0.0301205	0
0.00903614	0.0197789
0.216867	0.304017
0.457831	0.548033
0.539157	0.616406
0.551205	0.62975
0.542169	0.626597
0.506024	0.601486
0.509036	0.602049
0.51506	0.601963
0.503012	0.594302
0.481928	0.573126
0.466867	0.55847
0.442771	0.541304
0.418675	0.520541
0.388554	0.489557
0.361446	0.45788
0.325301	0.415658
0.292169	0.377953
0.259036	0.338607
0.222892	0.298103
0.180723	0.253615
0.156627	0.22736
0.13253	0.20077
0.111446	0.176087
0.0692771	0.138519
0.0542169	0.119746
0.0421687	0.102192
0.0451807	0.0880846
0.0512048	0.0660849
0.0542169	0.0518991
0.0542169	0.0384734
0.060241	0.0269854
0.063253	0.014197
0.0662651	0.00766489
0.0722892	0.00189667
0.0753012	0
0.0783133	0
0.0843373	0
0.0873494	0
0.0903614	0
0.0873494	0
0.0903614	0
0.0963855	0
0.0933735	0
0.0903614	0
0.0933735	0
0.0933735	0
0.0903614	0
0.0873494	0
0.0843373	0
0.0813253	0
0.0783133	0
0.0753012	0
0.0722892	0
0.0722892	0
0.0692771	0
0.0662651	0
0.063253	0
0.0572289	0
0.0572289	0
0.0542169	0
0.0512048	0
0.0481928	0
0.0481928	0
0.0481928	0
0.0481928	0
0.0421687	0
0.0421687	0
0.0421687	0
0.0421687	0
0.0421687	0
0.0391566	0
0.0391566	0
0.0391566	0
0.0331325	0
0.0301205	0
0.0301205	0
0.0271084	0
0.0271084	0
0.0271084	0
0.0271084	0
0.0271084	0
0.0271084	0
0.0271084	0
0.0361446	0
0.0451807	0
0.0451807	0
0.0451807	0
0.0451807	0
0.0421687	0
0.0361446	0
0.0331325	0
0.0331325	0
0.0331325	0
0.0240964	0
0.0512048	0.0711079
0.316265	0.32852
0.5	0.527945
0.590361	0.623337
0.61747	0.636434
0.605422	0.624011
0.608434	0.627633
0.587349	0.61129
0.590361	0.605563
0.60241	0.61395
0.599398	0.6026
0.584337	0.582419
0.581325	0.568613
0.569277	0.559167
0.557229	0.546129
0.548193	0.527733
0.53012	0.509698
0.51506	0.499819
0.503012	0.487441
0.490964	0.47232
0.475904	0.456181
0.445783	0.427638
0.424699	0.406324
0.39759	0.380788
0.370482	0.35169
0.334337	0.314174
0.310241	0.289045
0.283133	0.260099
0.253012	0.233319
0.213855	0.200468
0.186747	0.177011
0.156627	0.151542
0.13253	0.13059
0.10241	0.103642
0.0813253	0.0860762
0.060241	0.0713501
0.0421687	0.0573729
0.0271084	0.0447708
0.0150602	0.0371804
0.00301205	0.0274624
0.00301205	0.0217016
0	0.0115029
0	0.00700906
0	0.00295118
0.00301205	0.00118494
0.00903614	0.000447149
0.00903614	0
0.0060241	0
0.0060241	0
0.00301205	0
0.0060241	0
0.0060241	0
0.0060241	0
0.00301205	0
0.0060241	0
0.00903614	0
0.00903614	0
0.0150602	0
0.0150602	0
0.0180723	0
0.0180723	0
0.0210843	0
0.0210843	0
0.0240964	0
0.0240964	0
0.0301205	0
0.0331325	0
0.0271084	0.0112085
0.210843	0.191357
0.46988	0.427295
0.584337	0.553008
0.614458	0.584357
0.608434	0.57506
0.572289	0.545507
0.569277	0.546327
0.554217	0.534425
0.545181	0.523619
0.542169	0.51228
0.53012	0.498161
0.512048	0.48547
0.496988	0.468701
0.472892	0.447928
0.454819	0.428115
0.424699	0.401249
0.403614	0.377356
0.370482	0.341085
0.343373	0.317994
0.313253	0.289838
0.28012	0.258888
0.237952	0.216763
0.207831	0.190288
0.174699	0.161078
0.144578	0.134957
0.114458	0.105363
0.0933735	0.0881256
0.0843373	0.0726282
0.0873494	0.0595789
0.0903614	0.046075
0.0873494	0.0321612
0.0873494	0.024854
0.0843373	0.0171556
0.0813253	0.0101279
0.0813253	0.00611105
0.0813253	0.00328654
0.0813253	0.00127066
0.0753012	5.21823e-05
0.0753012	0
0.0692771	0
0.0662651	0
0.0572289	0
0.0572289	0
0.0481928	0
0.0451807	0
0.0451807	0
0.0421687	0
0.0361446	0
0.0331325	2.98248e-05
0.0331325	0
0.0210843	0
0.0180723	0
0.0210843	0
0.0180723	0
0.0150602	0
0.0120482	0
0.0120482	0
0.0150602	0
0.0150602	0
0.0120482	0
0.0120482	0
0.0180723	0
0.0150602	0
0.00903614	0
0	0.0144429
0.0421687	0.0903725
0.228916	0.229026
0.39759	0.357697
0.478916	0.413169
0.527108	0.449772
0.560241	0.469611
0.563253	0.472491
0.566265	0.47163
0.566265	0.484922
0.575301	0.493887
0.581325	0.495281
0.590361	0.500948
0.605422	0.507559
0.614458	0.517459
0.620482	0.528832
0.623494	0.533844
0.614458	0.530892
0.605422	0.527334
0.599398	0.518927
0.587349	0.509869
0.575301	0.50166
0.563253	0.491309
0.548193	0.480052
0.533133	0.470334
0.509036	0.455212
0.493976	0.446504
0.463855	0.421684
0.445783	0.411731
0.412651	0.384377
0.385542	0.363655
0.349398	0.33519
0.310241	0.306211
0.268072	0.267686
0.228916	0.234127
0.195783	0.203952
0.159639	0.174936
0.123494	0.142782
0.0933735	0.118692
0.060241	0.0935622
0.0361446	0.0754564
0.0120482	0.0550068
0.00903614	0.0402583
0.0120482	0.0264824
0.0120482	0.0182697
0.0150602	0.00775432
0.0150602	0.0032493
0.0150602	0.000883119
0.0180723	0
0.0180723	0
0.0210843	0
0.0120482	0
0.0150602	0
0.0120482	0
0.0120482	0
0.0150602	0
0.0150602	0
0.0180723	0
0.0210843	0
0.0210843	0
0.0210843	0
0.0180723	0
0.0150602	0
0.0180723	0
0.0180723	0
0.0180723	0
0.0150602	0
0.0150602	0
0.0150602	0
0.0180723	0
0.0210843	0
0.0210843	0
0.0240964	0
0.0240964	0
0.0240964	0
0.0240964	0
0.0240964	0
0.0210843	0
0.0210843	0
0.0240964	0
0.0240964	0
0.0301205	0
0.0301205	0
0.0301205	0
0.0331325	0
0.0301205	0
0.0240964	0
0.0271084	0
0.0301205	0
0.0331325	0
0.0361446	0
0.0361446	0
0.0391566	0
0.0451807	0
0.0421687	0
0.0391566	0
0.0451807	0
0.0391566	0
0.0391566	0
0.0421687	0
0.0331325	0
0.0301205	0
0.0301205	0
0.0301205	0
0.0271084	0
0.0271084	0
0.0331325	0
0.0271084	0
0.0271084	0
0.0271084	0
0.0271084	0
0.0331325	0
0.0331325	0
0.0361446	0
0.0361446	0
0.0361446	0
0.0361446	0
0.0391566	0
0.0361446	0
0.0331325	0
0.0301205	0
0.0331325	0
0.0301205	0
0.0271084	0
0.0240964	0
0.0210843	0
0.0210843	0
0.0210843	0
0.0210843	0
0.0180723	0
0.0180723	0
0.0180723	0
0.0180723	0
0.0210843	0
0.0240964	0
0.0240964	0
0.0271084	0
0.0240964	0
0.0210843	0
0.0210843	0
0.0210843	0
0.0271084	0
0.0361446	0
0.0391566	0
0.0451807	0
0.0451807	0
0.0361446	0
0.0391566	0
0.0421687	0
0.0451807	0
0.0451807	0
0.0451807	0
0.0421687	0
0.0421687	0
0.0391566	0
0.0391566	0
0.0391566	0
0.0361446	0
0.0361446	0
0.0361446	0
0.0361446	0
0.0331325	0
0.0301205	0
0.0301205	0
0.0301205	0
0.0271084	0
0.0271084	0
0.0271084	0
0.0271084	0
0.0271084	0
0.0301205	0
0.0361446	0
0.0451807	0
0.0481928	0
0.0481928	0
0.0512048	0
0.0512048	0
0.0542169	0
0.0572289	0
0.0542169	0
0.0542169	0
0.0481928	0
0.0481928	0
0.0481928	0
0.0481928	0
0.0512048	0
0.0481928	0
0.0451807	0
0.0391566	0
0.0391566	0
0.0391566	0
0.0361446	0
0.0331325	0
0.0301205	0
0.0271084	0
0.0271084	0
0.0240964	0
0.0210843	0
0.0210843	0
0.0180723	0
0.0240964	0
0.0301205	0
0.0331325	0
0.0331325	0
0.0331325	0
0.0301205	0
0.0271084	0
0.0271084	0
0.0271084	0
0.0301205	0
0.0301205	0
0.0331325	0
0.0301205	0
0.0331325	0
0.0331325	0
0.0271084	0
0.0240964	0
0.0210843	0
0.0180723	0
0.0150602	0
0.00903614	0.00775432
0	0.030816
0.0060241	0.0430865
0.00903614	0.0469618
0.0060241	0.0465743
0.00301205	0.0411042
0.0060241	0.0398373
0.0060241	0.0365656
0.0120482	0.0333648
0.0120482	0.0291429
0.0120482	0.0251819
0.0150602	0.0237399
0.0180723	0.0193914
0.0150602	0.0141113
0.0180723	0.0125276
0.0180723	0.0111452
0.0180723	0.010072
0.0210843	0.0116035
0.0210843	0.0119463
0.0180723	0.0117339
0.0180723	0.0150652
0.0180723	0.0186796
0.0240964	0.0295826
0.0210843	0.0415252
0.0240964	0.0547087
0.0361446	0.062571
0.0481928	0.0697254
0.060241	0.0793726
0.0662651	0.08548
0.063253	0.0830877
0.063253	0.0818245
0.060241	0.0784523
0.0542169	0.0727437
0.0451807	0.068466
0.0361446	0.0611029
0.0391566	0.0552825
0.0391566	0.0515004
0.0421687	0.0509973
0.0421687	0.0514333
0.0421687	0.0566165
0.0542169	0.0798869
0.144578	0.151688
0.274096	0.266329
0.388554	0.361933
0.442771	0.409264
0.475904	0.443363
0.472892	0.442331
0.454819	0.426602
0.448795	0.413233
0.436747	0.408836
0.421687	0.392705
0.403614	0.374878
0.388554	0.362835
0.361446	0.340873
0.340361	0.325632
0.322289	0.310895
0.298193	0.290859
0.268072	0.262715
0.25	0.246651
0.228916	0.225039
0.204819	0.208107
0.174699	0.184427
0.159639	0.168933
0.141566	0.152459
0.120482	0.136038
0.0873494	0.10717
0.0692771	0.0918146
0.0542169	0.0808296
0.0391566	0.070031
0.0301205	0.0620978
0.0150602	0.0506359
0.0060241	0.0429263
0.0060241	0.0373891
0.0060241	0.0298137
0.0060241	0.0253422
0.00903614	0.0190001
0.0060241	0.0184076
0.0060241	0.0214706
0.00301205	0.0219625
0.00301205	0.0232592
0	0.0288709
0.0301205	0.0575406
0.13253	0.137196
0.271084	0.266817
0.406627	0.405825
0.518072	0.516908
0.554217	0.551487
0.560241	0.552911
0.554217	0.5413
0.536145	0.518193
0.518072	0.498064
0.496988	0.47691
0.481928	0.456438
0.457831	0.430016
0.442771	0.415755
0.427711	0.40066
0.415663	0.395578
0.391566	0.377938
0.361446	0.354414
0.331325	0.324787
0.295181	0.292111
0.26506	0.265927
0.23494	0.23662
0.213855	0.215671
0.192771	0.196418
0.168675	0.174984
0.153614	0.161149
0.14759	0.154732
0.150602	0.156446
0.159639	0.162095
0.168675	0.169164
0.171687	0.169943
0.174699	0.169317
0.171687	0.167006
0.165663	0.159696
0.153614	0.147306
0.13253	0.130888
0.0933735	0.103821
0.0722892	0.0883827
0.0481928	0.073597
[truncated: 11,801 more rows]

## Sheet: Fig 5f
ROI266 track	ROI266 off1	ROI266 off2	ROI266 off3
0.00674536	0.0369041	0.00544644	0.00712271
0.00674536	0.0359966	0.00547801	0.00576877
0.00674536	0.035836	0.00530526	0.00655959
0.00674536	0.0357749	0.00539912	0.00657302
0.00674536	0.0352966	0.00581992	0.00638023
0.00505902	0.036258	0.00611905	0.00639573
0.00505902	0.0342996	0.00628768	0.00619321
0.00505902	0.0332268	0.00691642	0.00581841
0.00505902	0.0328053	0.00722241	0.00621984
0.00505902	0.0349821	0.00763764	0.00785527
0.00505902	0.0358855	0.00767199	0.00713605
0.00505902	0.0353345	0.00800156	0.00549777
0.00674536	0.0354524	0.00841377	0.00518109
0.00674536	0.0365992	0.00736571	0.0059648
0.0084317	0.0365129	0.00820187	0.00609159
0.00674536	0.0366943	0.00862864	0.00668086
0.00505902	0.0372862	0.00780798	0.00709014
0.00674536	0.0351418	0.00626577	0.00656326
0.00674536	0.0359488	0.00625592	0.00645855
0.00674536	0.0354589	0.00570762	0.00668893
0.00674536	0.0357588	0.00522579	0.00589137
0.00674536	0.0371059	0.00667684	0.0044918
0.00674536	0.0372892	0.0066292	0.00440822
0.00505902	0.0366583	0.00718669	0.00400563
0.00505902	0.0371258	0.0076959	0.00413769
0.00505902	0.0355973	0.0090017	0.00404075
0.00505902	0.0349352	0.00876838	0.00451143
0.00505902	0.0360546	0.00836844	0.00424002
0.00674536	0.0346008	0.00865091	0.00318191
0.00674536	0.0337518	0.00856627	0.00379322
0.00337268	0.0340554	0.00950092	0.00359758
0.00505902	0.0342596	0.0102519	0.00361662
0.00337268	0.0335315	0.0109269	0.00372099
0.00337268	0.0349627	0.0106478	0.00330163
0.00337268	0.0352435	0.0109053	0.00356533
0.00337268	0.0361328	0.0102581	0.00297252
0.00168634	0.0366854	0.00964833	0.00260328
0.00168634	0.0343653	0.0102475	0.00191734
0.00168634	0.0345378	0.00998943	0.00139136
0.00168634	0.0357756	0.00986682	0.00054942
0.00168634	0.0354952	0.0100884	0.000113395
0.00337268	0.0353147	0.0103722	0.000971547
0.00337268	0.0350924	0.0103028	0.00169317
0.00168634	0.0361992	0.00998114	0.00154331
0.00168634	0.036437	0.0105871	0.00190913
0.00168634	0.0382358	0.0106781	0.00230357
0	0.0373887	0.0104977	0.00282946
0	0.0374309	0.0107134	0.00234548
0.00168634	0.037638	0.0112775	0.00261314
0.00168634	0.0370666	0.0111798	0.0018622
0.00168634	0.035015	0.0109578	0.00308787
0.00168634	0.0340767	0.0111604	0.00272703
0.00168634	0.0335447	0.0109232	0.00242409
0.00168634	0.0337403	0.00984822	0.00240819
0.00168634	0.0341881	0.00908799	0.00198601
0.00168634	0.0340636	0.00976064	0.00289601
0.00168634	0.0338663	0.00912532	0.00298707
0.00337268	0.0348751	0.00919864	0.00109576
0.00168634	0.034529	0.00955544	0.000782694
0.00168634	0.0345499	0.00978077	0.000964705
0.00337268	0.0348132	0.00956279	0.000414413
0.00337268	0.0355127	0.00985024	0.000708363
0.00337268	0.0357725	0.00991952	0.000188576
0.00337268	0.0354012	0.00915556	0.000112852
0.00337268	0.0351638	0.00906455	0
0.00337268	0.0336783	0.00666843	0.00105013
0.00337268	0.0329551	0.0059531	0.000539001
0.00337268	0.0317978	0.006047	0.00060259
0.00337268	0.0326034	0.0062261	0.000524953
0.00505902	0.0310335	0.00574695	0.00109695
0.00505902	0.0318298	0.00569754	0.0012942
0.00505902	0.0328842	0.00537542	0.00127393
0.00337268	0.0327701	0.00478175	0.000913922
0.00337268	0.0339315	0.00445404	0.0018105
0.00505902	0.0338654	0.00445494	0.00146638
0.00674536	0.0330481	0.00421072	0.00125048
0.00674536	0.0332798	0.0039568	0.00198851
0.00674536	0.0316682	0.00400632	0.00355934
0.0084317	0.0315777	0.00427518	0.00411533
0.00674536	0.0311946	0.00401707	0.00453609
0.0084317	0.0314608	0.00387318	0.00444734
0.0084317	0.0310969	0.00348315	0.00421527
0.0084317	0.0302282	0.00365013	0.00419618
0.0084317	0.0295702	0.00369702	0.00383587
0.010118	0.0297327	0.00364732	0.00376792
0.0118044	0.0298524	0.002311	0.00346173
0.0118044	0.0300205	0.00183945	0.00351847
0.0118044	0.0300236	0.00164692	0.00377418
0.0118044	0.0301166	0.00189193	0.00301939
0.0118044	0.0320068	0.00217243	0.00337387
0.0118044	0.0303585	0.00253022	0.00250084
0.0118044	0.0311165	0.00213937	0.00327906
0.0118044	0.0302149	0.00256198	0.00351149
0.0118044	0.0290609	0.00354485	0.00368064
0.0118044	0.0287043	0.00355641	0.00322342
0.0118044	0.0289625	0.00277714	0.00320133
0.0134907	0.028705	0.00279742	0.00230457
0.0134907	0.0272808	0.00291157	0.0017712
0.0151771	0.0273077	0.0028104	0.00156565
0.0151771	0.0274428	0.00352477	0.00111971
0.0151771	0.0275852	0.00362407	0.00179334
0.0252951	0.0288501	0.00396303	0.000399377
0.0252951	0.0290892	0.00393978	0.0014093
0.0252951	0.0295985	0.0033965	0.00240239
0.0269815	0.0291675	0.00375278	0.00271564
0.0269815	0.0282133	0.00452034	0.00318655
0.0252951	0.0273913	0.0047143	0.00424583
0.0252951	0.0264847	0.00511228	0.00466861
0.0236088	0.0257779	0.00527231	0.00516184
0.0236088	0.026139	0.00521347	0.004534
0.0236088	0.0262383	0.00511506	0.00524224
0.0236088	0.027027	0.00448945	0.00534556
0.0236088	0.0271567	0.00376373	0.00601436
0.0236088	0.0265449	0.00472443	0.0072185
0.0236088	0.0268333	0.00420358	0.0066036
0.0236088	0.0262109	0.00394615	0.00613215
0.0236088	0.0255992	0.00436021	0.00553981
0.0236088	0.0251405	0.00426669	0.0050459
0.0219224	0.0249955	0.00375018	0.00434384
0.0236088	0.0256432	0.00452379	0.00448001
0.0134907	0.0248979	0.00436711	0.00456152
0.0134907	0.0254826	0.00349298	0.00454554
0.0134907	0.0255273	0.00366353	0.00505181
0.0134907	0.0248725	0.00409998	0.00509576
0.0118044	0.0243241	0.00428942	0.00489022
0.0118044	0.0243425	0.00425986	0.00534359
0.0118044	0.0208032	0.00466069	0.00367331
0.0118044	0.0212497	0.00463621	0.00403851
0.0134907	0.0212604	0.00486136	0.00486715
0.0134907	0.0215944	0.00554552	0.00510327
0.0134907	0.0212822	0.00601279	0.00532497
0.0134907	0.0214377	0.00623409	0.00504384
0.0134907	0.0214605	0.00673188	0.00560478
0.0134907	0.0213258	0.00553345	0.00542744
0.0118044	0.0219287	0.00576458	0.00545203
0.0118044	0.0225058	0.00512375	0.00429683
0.0134907	0.0223961	0.0052738	0.00371511
0.0118044	0.0222155	0.00345538	0.00458072
0.0118044	0.0217891	0.0029066	0.00475329
0.0118044	0.0215893	0.0030287	0.00480684
0.010118	0.0213871	0.00300209	0.00526449
0.010118	0.0227795	0.00287363	0.00615042
0.0118044	0.0225656	0.00331177	0.00662236
0.010118	0.0227421	0.00300549	0.00757998
0.0118044	0.0228532	0.00375044	0.00734198
0.0118044	0.0217181	0.00244383	0.00644292
0.0118044	0.022253	0.00195499	0.00717766
0.0118044	0.0216246	0.00119397	0.0076333
0.010118	0.0225482	0.00113312	0.00750532
0.010118	0.0239056	0.00100019	0.00731464
0	0.024384	0.000824468	0.00798577
0	0.0253009	0.00147291	0.00936026
0	0.0256635	0.00167261	0.010166
0	0.0252344	0.00155041	0.008599
0.00168634	0.0245219	0.00200519	0.0100003
0.00168634	0.0238224	0.0016815	0.0110318
0.00168634	0.0231318	0.00236766	0.0107382
0.00168634	0.0220365	0.00356773	0.0107593
0.00168634	0.0219448	0.00395031	0.0105733
0.00168634	0.0222589	0.00450525	0.0104695
0.00168634	0.0233171	0.00497593	0.0112626
0.00168634	0.0240254	0.00491468	0.0103285
0.00168634	0.023066	0.00596518	0.0107058
0.00168634	0.0230718	0.00645318	0.0100841
0.00168634	0.0227096	0.00640986	0.0101023
0.00168634	0.0214764	0.00564657	0.00947211
0.00168634	0.0209534	0.00610095	0.00926634
0.00168634	0.0207388	0.00669299	0.00854836
0.00168634	0.0205781	0.00672845	0.00876515
0.00168634	0.0204286	0.00748796	0.00875969
0.0151771	0.0204941	0.00735997	0.00840286
0.0151771	0.0213299	0.00716967	0.0079996
0.0151771	0.0220563	0.0072843	0.00767656
0.0151771	0.0213014	0.00708646	0.00818669
0.0151771	0.0221635	0.00722546	0.00811901
0.0151771	0.0224637	0.00734843	0.00762354
0.0151771	0.0220368	0.0073875	0.00753094
0.0134907	0.0215501	0.00663504	0.00638302
0.0134907	0.0206326	0.00660581	0.00603565
0.0151771	0.0198523	0.00671638	0.00614937
0.0134907	0.0196104	0.00647985	0.00698667
0.0151771	0.0206896	0.00736384	0.0067059
0.0151771	0.0214175	0.00722843	0.00683378
0.0151771	0.0211643	0.0076295	0.00804118
0.0151771	0.0219716	0.00721929	0.00694248
0.0151771	0.0215265	0.00779073	0.00598965
0.0151771	0.0211375	0.00815982	0.00473213
0.0168634	0.0211784	0.00776138	0.00429579
0.0151771	0.0220885	0.0084117	0.00385042
0.0151771	0.0215076	0.00815061	0.00462681
0.0168634	0.0221056	0.00820742	0.00388732
0.0168634	0.0215626	0.00884726	0.00268856
0.0151771	0.021972	0.00907525	0.00240485
0.0168634	0.0228715	0.00832518	0.0023443
0.0168634	0.0227107	0.00779261	0.00162554
0.0168634	0.0220511	0.00763291	0.00135451
0.0168634	0.0224646	0.00755108	0.00129161
0.0185497	0.0218517	0.00807155	0.0022648
0.0185497	0.0216306	0.00862946	0.00351727
0.0185497	0.021073	0.00863175	0.00355194
0.0286678	0.0215366	0.00849668	0.00398479
0.0286678	0.0224847	0.00737169	0.00554163
0.0286678	0.0222153	0.00698462	0.00542546
0.0286678	0.0225296	0.00773074	0.00562613
0.0269815	0.022396	0.00806628	0.00623851
0.0269815	0.0227402	0.00804811	0.00664122
0.0269815	0.0222666	0.00772496	0.00695179
0.0269815	0.0228413	0.00800792	0.00679654
0.0269815	0.0219287	0.00762117	0.00725248
0.0269815	0.0199278	0.00691491	0.0073091
0.0269815	0.0206344	0.00586746	0.00699669
0.0269815	0.0206271	0.00566397	0.00690209
0.0286678	0.0204128	0.00514451	0.00654195
0.0269815	0.021902	0.006435	0.00728476
0.0252951	0.0214904	0.00644095	0.00815636
0.0252951	0.0221697	0.0061564	0.00764035
0.0252951	0.0227043	0.00552769	0.00785949
0.0236088	0.0223144	0.00566653	0.00735174
0.0236088	0.02159	0.00591591	0.00718925
0.0219224	0.0221706	0.00534607	0.00746806
0.0118044	0.0223277	0.00569812	0.00675993
0.0118044	0.0228756	0.00617124	0.0053202
0.0118044	0.0230936	0.00718003	0.00603796
0.0118044	0.0236371	0.00645764	0.00720662
0.010118	0.0229645	0.00689127	0.00805823
0.010118	0.022477	0.0070239	0.0103248
0.010118	0.022155	0.006615	0.010141
0.010118	0.0220903	0.00675191	0.0100382
0.0118044	0.0219835	0.00622288	0.0100555
0.0118044	0.0239736	0.00565381	0.0112469
0.0134907	0.0235641	0.00632727	0.0100759
0.0118044	0.0237179	0.00687923	0.010224
0.0118044	0.0233412	0.00703369	0.0104432
0.0118044	0.0246234	0.00720443	0.0104221
0.0118044	0.0251412	0.0067369	0.0107839
0.010118	0.0242635	0.0071297	0.0109342
0.010118	0.0242498	0.0060835	0.0103682
0.010118	0.0249298	0.0069117	0.0107373
0.010118	0.0249515	0.00724838	0.0109041
0.010118	0.0253414	0.00705722	0.0120331
0.010118	0.0259556	0.0074338	0.0119159
0.010118	0.025503	0.00693507	0.0112925
0.010118	0.0261279	0.00634808	0.0113219
0.0084317	0.0263235	0.00632093	0.01083
0.0118044	0.0271743	0.00627309	0.0113651
0.0118044	0.0260021	0.00612565	0.0109251
0.010118	0.0247366	0.00709111	0.00996442
0.010118	0.0257548	0.00714293	0.0105454
0.010118	0.0262965	0.00702284	0.0112383
0.0084317	0.0263037	0.00677829	0.0109037
0.00674536	0.0264692	0.00690957	0.0118102
0.0084317	0.0263383	0.00684241	0.0119447
0.0084317	0.026525	0.00635385	0.0132606
0.0084317	0.026467	0.00616487	0.0145232
0.0084317	0.0266839	0.00692582	0.0145439
0.00674536	0.0270265	0.00655821	0.0148847
0.0084317	0.0270217	0.00697503	0.0153308
0.0084317	0.0274675	0.00599186	0.0149992
0.0084317	0.0280192	0.00507106	0.0148605
0.0084317	0.0280509	0.00493578	0.0147022
0.0084317	0.0284831	0.00481864	0.0140288
0.0084317	0.0288039	0.0049611	0.014589
0.0084317	0.0290169	0.00553551	0.0146434
0.010118	0.0280984	0.00447219	0.0147975
0.0084317	0.0283232	0.00426949	0.0149364
0.0084317	0.0281041	0.00506748	0.014773
0.00674536	0.0281607	0.00502162	0.0158388
0.00674536	0.0282554	0.00412052	0.0159579
0.00674536	0.0281907	0.00519187	0.0162195
0.0084317	0.0294175	0.00600112	0.016311
0.0084317	0.0293134	0.00728534	0.0168941
0.0084317	0.0285079	0.00769974	0.0183981
0.0084317	0.028536	0.0074739	0.0196216
0.010118	0.0273843	0.00629787	0.0182352
0.010118	0.0273658	0.00632483	0.018904
0.0118044	0.0273941	0.00606431	0.0192523
0.0118044	0.0275127	0.00611114	0.0198799
0.0118044	0.0286429	0.00605983	0.0212237
0.0118044	0.0287048	0.00586538	0.0200371
0.0118044	0.0283031	0.00670945	0.0199583
0.00674536	0.0288007	0.00722422	0.0189327
0.00674536	0.0270269	0.00724461	0.0182812
0.00674536	0.0259525	0.00735232	0.0182491
0.00674536	0.0265472	0.00672858	0.0172108
0.00674536	0.0263765	0.00734935	0.0173576
0.0084317	0.0257472	0.00761656	0.0174805
0.0084317	0.0261271	0.00765205	0.0174683
0.010118	0.0274341	0.00813731	0.0166604
0.010118	0.0273439	0.00753165	0.0154997
0.010118	0.0272431	0.00737226	0.0182748
0.010118	0.0277392	0.00708658	0.0187575
0.0118044	0.0276415	0.0067471	0.0181692
0.0118044	0.0264054	0.0066134	0.0185895
0.0134907	0.0259951	0.00643573	0.0200417
0.0134907	0.0259895	0.00645753	0.021136
0.0134907	0.026711	0.0068788	0.0224396
0.0134907	0.0264725	0.00686092	0.021772
0.0118044	0.0252699	0.00742746	0.0202742
0.010118	0.0250504	0.00722818	0.0196132
0.010118	0.0249826	0.00712595	0.0191213
0.010118	0.024004	0.00644669	0.0184106
0.010118	0.0237217	0.00580833	0.0178387
0.010118	0.0224054	0.00540255	0.0184515
0.010118	0.0218925	0.00583191	0.0196085
0.0118044	0.0222317	0.00595852	0.0194756
0.010118	0.0246079	0.00711643	0.0197595
0.010118	0.0240554	0.00682329	0.0193621
0.0084317	0.0235874	0.00641368	0.0189412
0.010118	0.0233872	0.0066237	0.0184595
0.010118	0.0242196	0.00630363	0.0161048
0.010118	0.0237011	0.00646513	0.016333
0.010118	0.022459	0.00644522	0.0164014
0.0118044	0.0222024	0.00646864	0.0161714
0.0118044	0.0220187	0.00684242	0.0165948
0.0118044	0.0221129	0.00733784	0.0175682
0.0118044	0.0209804	0.00684876	0.0170129
0.0118044	0.020463	0.00755704	0.0172208
0.0118044	0.0212021	0.00819992	0.0167288
0.0118044	0.0198801	0.00840691	0.0168309
0.0134907	0.0195409	0.00797407	0.0161617
0.0134907	0.0194458	0.00745861	0.016644
0.0134907	0.0199206	0.00793363	0.0177621
0.0134907	0.019189	0.00788051	0.0182896
0.0134907	0.0189705	0.00785426	0.0181125
0.010118	0.0189208	0.00811973	0.017562
0.010118	0.0181803	0.0075915	0.018296
0.010118	0.0182392	0.0072712	0.0186929
0.010118	0.0183747	0.00771453	0.0184362
0.0084317	0.0176116	0.00707282	0.0188975
0.0084317	0.0175573	0.0066682	0.0168353
0.0084317	0.018327	0.00608944	0.0175369
0.0084317	0.0185101	0.00531631	0.0170018
0.010118	0.0190267	0.0052459	0.0165831
0.0118044	0.0190935	0.00529773	0.0191297
0.010118	0.0192081	0.00542794	0.019894
0.010118	0.0191315	0.00498286	0.0200437
0.010118	0.0187919	0.00515482	0.0212041
0.0084317	0.0190282	0.00506508	0.0202342
0.010118	0.0186134	0.00462971	0.0206074
0.0084317	0.0181646	0.00492532	0.0191866
0.00674536	0.0177756	0.00470329	0.0204258
0.00674536	0.0182484	0.00379817	0.0196184
0.0084317	0.0176863	0.00426495	0.0203206
0.0084317	0.017824	0.00444498	0.0209096
0.0084317	0.0180236	0.00547835	0.0200844
0.0084317	0.0164935	0.00511736	0.0200288
0.0084317	0.017078	0.00537547	0.0199414
0.0084317	0.0167861	0.00526334	0.0191413
0.0084317	0.0167986	0.00543958	0.0191723
0.0084317	0.0154007	0.00510565	0.017937
0.0084317	0.0153575	0.00518627	0.0169831
0.0084317	0.0156131	0.00470538	0.0154397
0.00674536	0.0151795	0.00420054	0.0148874
0.00674536	0.0154818	0.00425004	0.0149407
0.0084317	0.015674	0.00470344	0.0148597
0.0084317	0.0154759	0.00459588	0.0157909
0.0084317	0.0156007	0.00420475	0.0163203
0.00674536	0.0163444	0.00458559	0.0140183
0.00674536	0.0163671	0.00425134	0.0143859
0.00505902	0.0158138	0.00391491	0.0151016
0.00505902	0.0157059	0.0040994	0.015442
0.00337268	0.0159634	0.00360295	0.0159848
0.00505902	0.0156276	0.00364093	0.0166686
0.00505902	0.0159607	0.00369453	0.016347
0.00505902	0.0156596	0.0040067	0.0164691
0.00505902	0.0160354	0.00453275	0.0171808
0.00337268	0.0148555	0.00496548	0.0183983
0.00337268	0.0148893	0.00502316	0.0179515
0.00337268	0.0154882	0.0048357	0.0173829
0.00337268	0.0156904	0.00513407	0.0161165
0.00337268	0.0159069	0.0053769	0.0153021
0.00337268	0.0157246	0.00561309	0.0150127
0.00337268	0.0162134	0.0059388	0.0140381
0.00337268	0.0169217	0.00387842	0.0138954
0.00337268	0.0168019	0.00405624	0.0141417
0.00337268	0.0166891	0.00436544	0.0137786
0.00168634	0.0161506	0.00410936	0.0138443
0.00337268	0.0152439	0.00354281	0.0141353
0.00337268	0.0151866	0.00321694	0.0132895
0.00337268	0.0145345	0.00349462	0.0129235
0.00337268	0.0143483	0.00312887	0.0126585
0.00337268	0.0140146	0.00385595	0.0130959
0.00337268	0.0140707	0.00385815	0.0131261
0.00337268	0.013327	0.00345961	0.0127179
0.00505902	0.0136195	0.0033557	0.0122307
0.00337268	0.0151765	0.00360181	0.0118806
0.00337268	0.0152875	0.00341159	0.0112727
0.00337268	0.0158073	0.00317313	0.0114989
0.00337268	0.0155853	0.00309588	0.0108671
0.00505902	0.0164325	0.00346856	0.00958971
0.00168634	0.0168334	0.00328075	0.00918334
0	0.0163175	0.00394808	0.00897118
0.00337268	0.0164988	0.00366579	0.00940426
0.00337268	0.015837	0.0028634	0.00981123
0.00337268	0.0155156	0.00272272	0.00978693
0.00337268	0.0152281	0.00266309	0.00984671
0.00168634	0.0149558	0.00305934	0.0109972
0.00337268	0.0135208	0.00131506	0.012293
0.00337268	0.0135553	0.000870881	0.0125169
0.00168634	0.0140843	0.00142981	0.0127127
0.00168634	0.014267	0.000751157	0.0134451
0.00337268	0.0141233	0.000694254	0.013446
0.00168634	0.0137819	0.000890214	0.0137545
0.00337268	0.0140782	0.000835174	0.0129087
0.00168634	0.0133217	0.00115343	0.0132345
0.00168634	0.0123787	0.00174249	0.0140933
0.00168634	0.0124836	0.00213861	0.0139571
0.00337268	0.0116161	0.00187041	0.0130105
0.00337268	0.0120568	0.00182767	0.0129783
0.00337268	0.0103995	0.0014801	0.0116662
0.00337268	0.0103197	0.00168645	0.0114109
0.00337268	0.0106784	0.00146467	0.0117437
0.00337268	0.0107144	0.00147513	0.0114304
0.00505902	0.0120742	0.00155791	0.0110039
0.00505902	0.0121235	0.00168162	0.0110762
0.00505902	0.0124217	0.00124946	0.0107786
0.00505902	0.0127561	0.00178165	0.0111579
0.00505902	0.0115206	0.00269123	0.010764
0.00505902	0.0111682	0.00305607	0.0102824
0.00505902	0.0116381	0.00297656	0.0106015
0.00337268	0.0121363	0.00293763	0.0109789
0.00337268	0.0122738	0.00299768	0.0118301
0.00505902	0.0125259	0.0029243	0.0122468
0.00505902	0.0120153	0.00322298	0.0118553
0.00337268	0.011931	0.00307251	0.0126784
0.00337268	0.0121345	0.00356386	0.0127744
0.00337268	0.0110922	0.00349964	0.0118604
0.00337268	0.0106138	0.00308623	0.0111689
0.00337268	0.00992179	0.00295161	0.0111244
0.00505902	0.0104907	0.00241385	0.0127903
0.00505902	0.0100761	0.00204735	0.0135415
0.00505902	0.00948273	0.00240502	0.013238
0.00674536	0.00945041	0.00290634	0.0144195
0.00674536	0.00978643	0.00355046	0.0136947
0.0084317	0.0094589	0.0030836	0.0139838
0.0084317	0.00986017	0.00404716	0.0154175
0.0084317	0.00933517	0.00321515	0.0148769
0.010118	0.00953333	0.00390339	0.0127726
0.010118	0.00963614	0.00347943	0.0133979
0.010118	0.0089641	0.00289284	0.0124511
0.010118	0.00979403	0.00288736	0.0130387
0.010118	0.0109274	0.00347243	0.0128759
0.010118	0.0108006	0.00427954	0.0142787
0.010118	0.0111304	0.00476473	0.0149259
0.010118	0.0109648	0.00520992	0.0153494
0.010118	0.0112112	0.00353204	0.0152584
0.010118	0.0108671	0.00386184	0.0139834
0.010118	0.0102168	0.00434088	0.0139122
0.010118	0.0100124	0.00414399	0.0137945
0.0084317	0.0107912	0.00452901	0.0133788
0.0084317	0.0103524	0.00478897	0.0139452
0.0084317	0.00916034	0.00503137	0.0142048
0.0084317	0.00970463	0.00476255	0.0145496
0.0084317	0.0102015	0.00569148	0.0147368
0.0084317	0.0101399	0.0049747	0.0136788
0.0084317	0.010274	0.004626	0.0140039
0.010118	0.00975264	0.00467378	0.013375
0.010118	0.0080956	0.00491699	0.0125979
0.010118	0.0084377	0.00562041	0.0125771
0.010118	0.00844428	0.00594699	0.0123324
0.00674536	0.00829339	0.00633954	0.0132303
0.00674536	0.00769757	0.00449765	0.015209
0.00674536	0.00757138	0.00502462	0.0164551
0.00674536	0.0069127	0.00547087	0.0163721
0.00674536	0.006997	0.00533614	0.0168179
0.00674536	0.00626333	0.00593608	0.0170359
0.00674536	0.00591451	0.00622995	0.0171414
0.00674536	0.00599616	0.0071791	0.0181736
0.00505902	0.00551485	0.00717065	0.0174
0.00505902	0.00588999	0.00624738	0.0170075
0.00505902	0.00558848	0.00608617	0.0170856
0.00505902	0.00449824	0.00587435	0.0169051
0.00505902	0.00464338	0.00588536	0.0166047
0.00505902	0.00390247	0.00628914	0.0164798
0.00337268	0.00403265	0.00612018	0.0170535
0.00337268	0.00390777	0.00571614	0.01672
0.00505902	0.00396916	0.00583156	0.0172196
0.00505902	0.00372795	0.00562827	0.0170389
0.00505902	0.00366072	0.00552802	0.0168181
0.00505902	0.00376407	0.00550595	0.0168198
0.00674536	0.00395988	0.00627854	0.0163323
0.00505902	0.00341465	0.00629224	0.0162593
0.00505902	0.00424318	0.00610259	0.0158141
0.00505902	0.00350599	0.00595802	0.0158407
0.00337268	0.00307481	0.00542873	0.015172
0.00168634	0.00365246	0.00521848	0.0149712
0	0.00372911	0.0054104	0.0143972
0.00168634	0.00278477	0.00462469	0.0135567
0.00168634	0.00266926	0.00481264	0.0135777
0.00168634	0.00335971	0.00535099	0.0130861
0.00337268	0.00289869	0.00555995	0.0130719
0.00337268	0.00306559	0.00594078	0.0124654
0.00168634	0.00269129	0.00672999	0.0123774
0.00337268	0.00188944	0.00687134	0.0116682
0.00337268	0.00170625	0.00711836	0.0118858
0.00337268	0.00206116	0.00733137	0.0124989
0.00505902	0.00202114	0.0077877	0.0125025
0.00505902	0.00255758	0.00639328	0.0113576
0.00674536	0.00274966	0.00609999	0.0122708
0.00674536	0.00271453	0.0051955	0.0120999
0.00674536	0.00265079	0.00523324	0.0136506
0.0084317	0.00278899	0.00563088	0.0130823
0.0084317	0.00259718	0.00534918	0.0132033
0.0084317	0.00254206	0.00555405	0.0134369
0.00674536	0.00228079	0.00553108	0.0138096
0.00674536	0.00170696	0.0057766	0.0124206
0.00674536	0.00157767	0.00551669	0.0117371
0.00674536	0.00159551	0.00548705	0.0124747
0.0084317	0.00161794	0.00537274	0.0122338
0.010118	0.00161893	0.00509262	0.0121564
0.0084317	0.00141435	0.00569514	0.0125588
0.010118	0.00147121	0.00560797	0.0124001
0.0084317	0.00181229	0.0059548	0.0122975
0.0084317	0.0018717	0.00584385	0.0121522
0.0084317	0.00193294	0.00561904	0.0121553
0.0084317	0.00174961	0.00641213	0.0114837
0.0084317	0.00152628	0.00639208	0.011171
0.0084317	0.00209739	0.00500711	0.0119154
0.0084317	0.00215654	0.00532853	0.0110196
0.010118	0.00185741	0.00572196	0.0110287
0.0084317	0.00179445	0.00520079	0.0111551
0.0084317	0.0016304	0.0051118	0.0102302
0.0084317	0.00140825	0.00492552	0.00960385
0.0084317	0.00140947	0.00410483	0.01033
0.0084317	0.00109401	0.00415121	0.0112108
0.0084317	0.000788567	0.00538114	0.0113544
0.010118	0.00102439	0.00516464	0.0107583
0.010118	0.00152368	0.00510455	0.0109269
0.010118	0.00223714	0.00463172	0.00960913
0.010118	0.00286347	0.00520348	0.0107027
0.0084317	0.00263035	0.00537482	0.010426
0.010118	0.00311166	0.00450866	0.0107463
0.010118	0.00404393	0.00419001	0.00969867
0.010118	0.00443694	0.00406614	0.00968838
0.010118	0.00423204	0.00477628	0.0099873
0.010118	0.00420773	0.00438289	0.00962063
0.010118	0.00424595	0.00490523	0.0091709
0.0084317	0.00452187	0.00585916	0.00824829
0.010118	0.00496715	0.00575425	0.00860925
0.0084317	0.00501705	0.00604296	0.00789765
0.010118	0.00584006	0.00547607	0.00914004
0.010118	0.0061244	0.00631211	0.0100038
0.0084317	0.00633519	0.00613485	0.0100083
0.0084317	0.00690157	0.00585017	0.00912199
0.00674536	0.00708291	0.00630709	0.00883487
0.00505902	0.00658355	0.00436249	0.0115797
0.00337268	0.00695892	0.00362683	0.010522
0.00337268	0.00719515	0.00362755	0.00940314
0.00337268	0.00710696	0.00323334	0.0100581
0.00337268	0.00578423	0.0038369	0.0104191
0.00337268	0.00574203	0.00382268	0.0115204
0.00337268	0.00571092	0.00465324	0.0113634
0.00168634	0.00581321	0.00504017	0.011314
0.00337268	0.00674188	0.00535445	0.00975594
0.00337268	0.00671018	0.00587513	0.00957483
0.00337268	0.00738671	0.0061809	0.00945867
0.00505902	0.00754121	0.00643858	0.00891757
0.00505902	0.00806613	0.00683096	0.00734347
0.00337268	0.00805039	0.00692072	0.0074247
0.00505902	0.0085298	0.00687603	0.0076546
0.00505902	0.00899581	0.00675415	0.00764128
0.00505902	0.00906554	0.00687487	0.00866818
0.00337268	0.00962423	0.00640168	0.00883192
0.00337268	0.00950701	0.00703334	0.00870923
0.00505902	0.0100778	0.00778243	0.00832063
0.00505902	0.0101512	0.00818978	0.00769489
0.00505902	0.0103695	0.00861897	0.00755491
0.00505902	0.0102053	0.00857062	0.00714764
0.00505902	0.00998625	0.00896689	0.00684121
0.00505902	0.00977008	0.00752517	0.00593521
0.00505902	0.00981028	0.00812747	0.00611595
0.00505902	0.010225	0.00821587	0.00715689
0.00505902	0.00979473	0.00784849	0.00796987
0.00505902	0.00951197	0.00826663	0.0072594
0.00505902	0.00931483	0.00825468	0.00639573
0.00337268	0.00899191	0.00804066	0.0057961
0.00674536	0.0083704	0.00862801	0.00616369
0.00674536	0.00839963	0.00920157	0.00616382
0.00674536	0.00849037	0.00875103	0.00613325
0.00505902	0.00867871	0.00918412	0.00671424
0.00674536	0.00915472	0.00922526	0.0072161
0.00674536	0.0093372	0.00852658	0.00718446
0.00505902	0.00935997	0.0087953	0.00679205
0.00674536	0.00984082	0.00974575	0.00673356
0.00505902	0.00998845	0.00963759	0.00673899
0.00505902	0.00904376	0.00824623	0.00647162
0.00505902	0.00918629	0.0077564	0.00634167
0.00505902	0.00951571	0.00756897	0.00722507
0.00505902	0.00951347	0.00772705	0.00727383
0.00505902	0.00939262	0.00783368	0.00765854
0.00505902	0.00915044	0.00791146	0.00738993
0.00337268	0.00991041	0.00794205	0.00673015
0.00337268	0.00973057	0.00806221	0.00668416
0.00505902	0.00967261	0.00720004	0.00620149
0.00505902	0.0100249	0.00755572	0.00530594
0.00505902	0.0103367	0.00675782	0.00546792
0.00505902	0.0109253	0.00715995	0.00504609
0.00674536	0.00935724	0.00628368	0.00659939
0.00674536	0.00949294	0.00643003	0.00709452
0.00505902	0.00956737	0.00658501	0.00649779
0.00674536	0.00922193	0.00603334	0.00693883
0.00505902	0.0100433	0.00690955	0.00853971
0.00505902	0.00932876	0.00661202	0.00950489
0.00505902	0.00865303	0.00582363	0.00884195
0.00505902	0.00882533	0.00601538	0.00905315
0.00505902	0.00841473	0.00456877	0.0076312
0.00337268	0.00945606	0.00353904	0.00841679
0.00505902	0.00830654	0.0037698	0.00874115
0.00337268	0.00845515	0.0032461	0.00825654
0.00337268	0.00851226	0.00460234	0.00838396
0.00337268	0.00864553	0.00489611	0.00826018
0.00337268	0.00785634	0.00498765	0.00832819
0.00337268	0.00768345	0.00552942	0.00835584
0.00168634	0.00812641	0.00548517	0.00820546
0.00168634	0.00794751	0.00542593	0.00745151
0.00168634	0.00828793	0.00584472	0.0079893
0	0.00854855	0.00516067	0.00783694
0.00168634	0.00894528	0.00499007	0.00864145
0.00168634	0.00907373	0.00528553	0.00880224
0.00168634	0.0091368	0.00579917	0.008836
0.00168634	0.00938263	0.00671347	0.00915827
0.00337268	0.00874808	0.00601277	0.00955229
0.00337268	0.00854952	0.0063724	0.0101446
0.00337268	0.00830952	0.00609552	0.00950778
0.00337268	0.00778264	0.00670118	0.00955246
0.00337268	0.00809794	0.00613023	0.010461
0.00337268	0.00828334	0.00491085	0.0110093
0.00337268	0.00833983	0.00493109	0.0118947
0.00505902	0.00871024	0.00429753	0.0123187
0.00505902	0.00881895	0.00482824	0.0112974
0.00505902	0.00923645	0.00483527	0.0108651
0.00505902	0.0102024	0.00367315	0.0105646
0.00337268	0.0101836	0.003433	0.01088
0.00337268	0.00896936	0.00418031	0.0100478
0.00337268	0.00937037	0.00372659	0.0103229
0.00337268	0.00930848	0.0029902	0.0100511
0.00505902	0.00888347	0.00281648	0.0102253
0.00337268	0.00824093	0.0031278	0.0106769
0.00337268	0.00831713	0.00304812	0.0105261
0.00674536	0.00826873	0.00288311	0.0105248
0.0236088	0.00872032	0.00255867	0.010428
0.0236088	0.00872558	0.00208535	0.00918248
0.0219224	0.00851328	0.00185995	0.00888824
0.0236088	0.00850385	0.00151905	0.00963502
0.0219224	0.00788291	0.00117855	0.00966974
0.0219224	0.00718934	0.00138611	0.0103453
0.0219224	0.00771903	0.00134114	0.0108275
0.0202361	0.00728284	0.000660612	0.0107802
0.0219224	0.00816441	0.000142432	0.0102514
0.0219224	0.00684523	0.000999564	0.0103926
0.0219224	0.00619484	0.000838002	0.0109093
0.0219224	0.00650614	0.00113829	0.0113389
0.0219224	0.00675576	0.000840673	0.0116915
0.0219224	0.00589064	0	0.0128808
0.0236088	0.00595632	0.000506393	0.012627
0.0219224	0.00610232	0.000787184	0.0138058
0.0219224	0.00615415	0.000452916	0.0138325
0.0236088	0.00697333	0.00265957	0.0120986
0.0236088	0.00782377	0.0021374	0.0113621
0.0236088	0.00749933	0.00128194	0.0110943
0.0236088	0.00816443	0.00110426	0.0104802
0.0252951	0.0082496	0.000936835	0.0105784
0.0236088	0.0086938	0.00104881	0.00966043
0.0236088	0.00822244	0.000850955	0.00939653
0.0252951	0.00798804	0.00124643	0.00910531
0.0236088	0.00702204	0.00156987	0.00860605
0.0219224	0.00869378	0.00180843	0.00918643
0.0236088	0.00858379	0.00235701	0.00992874
0.0236088	0.00817365	0.00223934	0.0103992
0.0236088	0.00669756	0.00321677	0.00975551
0.0236088	0.00615979	0.0030308	0.00959635
0.0236088	0.00655175	0.0035795	0.00956478
0.0236088	0.0056133	0.00330374	0.00949344
0.0236088	0.0058373	0.00272998	0.0102542
0.0236088	0.00596576	0.0028343	0.0105028
0.0236088	0.00605119	0.00295755	0.00996327
0.0236088	0.0062727	0.0022829	0.0100991
0.0236088	0.00724629	0.00289702	0.00989022
0.0252951	0.00681924	0.00236794	0.0103574
0.0252951	0.00656206	0.00304054	0.0107173
0.0252951	0.0059567	0.00302423	0.0109118
0.0252951	0.00540307	0.00323737	0.0114333
0.0252951	0.00554507	0.00251707	0.0111251
0.0269815	0.00520823	0.00232705	0.0115409
0.0252951	0.00536004	0.00225004	0.0112467
0.0269815	0.00546401	0.00159699	0.0119085
0.0269815	0.00616115	0.00179758	0.0122096
0.0269815	0.00640555	0.0015273	0.01168
0.0269815	0.0069733	0.00200239	0.011026
0.0252951	0.00648595	0.00267716	0.0117675
0.010118	0.00690696	0.00352095	0.0109634
0.0084317	0.00811886	0.00422504	0.0108407
0.0084317	0.0087542	0.00375369	0.0110603
0.0084317	0.0069189	0.00400004	0.0103292
0.0084317	0.00730466	0.00386398	0.0110506
0.010118	0.00707829	0.00390666	0.0110858
0.010118	0.00659694	0.00409916	0.011014
0.0084317	0.00602825	0.00378113	0.0108048
0.0084317	0.00557278	0.00428319	0.0111355
0.0084317	0.00616142	0.00503152	0.0105942
0.0084317	0.00568498	0.0055563	0.0102991
0.0084317	0.00661383	0.00499277	0.0130615
0.0084317	0.00626788	0.0048771	0.013353
0.0084317	0.00566043	0.00485882	0.0126684
0.0084317	0.00572736	0.00468534	0.0131461
0.0084317	0.00540861	0.0043556	0.0127679
0.010118	0.0053506	0.0045439	0.0129914
0.010118	0.00534506	0.00451009	0.0126541
0.0084317	0.00537245	0.00476726	0.0124961
0.0084317	0.00620561	0.00471778	0.0128515
0.010118	0.00629569	0.00547297	0.0123791
0.010118	0.00664155	0.00591439	0.0129767
0.010118	0.00650599	0.00654219	0.0125823
0.010118	0.00706746	0.00677014	0.0121522
0.010118	0.00686384	0.00621973	0.0118769
0.010118	0.00627872	0.00642765	0.0115325
0.010118	0.00582624	0.00588488	0.0111319
0.010118	0.00532626	0.00673332	0.0111319
0.0118044	0.00567693	0.00630569	0.0120153
0.0118044	0.00571302	0.00636725	0.0117769
0.0118044	0.00553343	0.00707674	0.0116775
0.0118044	0.00558421	0.00835352	0.0115862
0.0118044	0.00540854	0.00870017	0.0122032
0.0118044	0.00562035	0.00853168	0.0112431
0.0118044	0.00598098	0.00912157	0.011056
0.010118	0.00578581	0.00893866	0.00959838
0.010118	0.00604772	0.00991486	0.00964665
0.0084317	0.00677634	0.00970192	0.00926105
0.0084317	0.00758839	0.00942485	0.00980929
0.0084317	0.00847223	0.00941036	0.00850681
0.00337268	0.00892212	0.00903164	0.00921146
0.00337268	0.00851307	0.0091555	0.00858712
0.00505902	0.00853031	0.00878451	0.00863036
0.00505902	0.0083074	0.00926953	0.00903499
0.00505902	0.00833639	0.0097535	0.00844555
0.00337268	0.00780986	0.00903299	0.00712389
0.00505902	0.00788337	0.00897914	0.00683706
0.00505902	0.00672512	0.00828773	0.00725781
0.00505902	0.00652578	0.00812993	0.00745198
0.00505902	0.00753553	0.00937774	0.00738105
0.00337268	0.00722688	0.00933362	0.00756928
0.00505902	0.00694663	0.0079252	0.00717873
0.00337268	0.00683738	0.00852971	0.00764392
0.00337268	0.00663861	0.00956704	0.00735759
0.00337268	0.00617214	0.00991684	0.00678359
0.00337268	0.00669572	0.00902779	0.00695614
0.00337268	0.00668495	0.00948176	0.00741649
0.00337268	0.005598	0.00991133	0.00819575
0.00168634	0.00602565	0.00920559	0.00850006
0	0.00609774	0.0106929	0.00798429
0.00168634	0.00521137	0.0102635	0.00810205
0.00168634	0.00515996	0.0100002	0.00861057
0.00337268	0.00549386	0.00971478	0.00917631
0.00337268	0.00545628	0.0100718	0.00906723
0.00505902	0.00528909	0.00967321	0.00906645
0.00674536	0.00597656	0.0102082	0.00864227
0.00505902	0.00588426	0.00966514	0.00771348
0.00505902	0.0055772	0.00833957	0.00827741
0.00674536	0.00575808	0.00801	0.0085923
0.00674536	0.00625954	0.00811183	0.00892545
0.00674536	0.00657716	0.00758863	0.00958617
0.00674536	0.00819812	0.00864616	0.0104799
0.00674536	0.00817059	0.00883674	0.0104293
0.00674536	0.00813236	0.00850897	0.0107166
0.00505902	0.00755082	0.00889012	0.0108883
0.00337268	0.00647943	0.00916616	0.0111593
0.00337268	0.00679295	0.00872903	0.0106905
0.00505902	0.00710905	0.00818469	0.0109136
0.00674536	0.00758789	0.00797602	0.0109281
0.00674536	0.00654071	0.00796962	0.0125247
0.0084317	0.00654787	0.00732729	0.0124482
0.0084317	0.00697289	0.00810867	0.0124618
0.00674536	0.0058008	0.00790295	0.0124202
0.00674536	0.00473644	0.00859509	0.0137711
0.00674536	0.0044088	0.00916935	0.0132649
0.00674536	0.00431475	0.00890594	0.0134519
0.00674536	0.00412124	0.0093327	0.013511
0.00505902	0.00393414	0.00904574	0.0137176
0.00674536	0.0037656	0.00907389	0.0146523
0.00505902	0.00370801	0.00904226	0.015901
0.00674536	0.00383164	0.00911709	0.0163467
0.00674536	0.00466461	0.00949319	0.0167405
0.00505902	0.00522515	0.00937725	0.0172039
0.00505902	0.00500223	0.0104078	0.0173626
0.00505902	0.00488354	0.0108765	0.0167196
0.00505902	0.00493742	0.010825	0.0166155
0.00505902	0.00458202	0.0103593	0.0176576
0.00505902	0.00347358	0.0107437	0.0175847
0.00505902	0.00315895	0.0109537	0.0172141
0.00674536	0.00357442	0.0107351	0.0175488
0.00674536	0.00249623	0.0106043	0.0174031
0.0084317	0.00316768	0.0107847	0.0185528
0.0084317	0.00317759	0.0112783	0.0177564
0.010118	0.00361581	0.00997365	0.0164449
0.010118	0.00295282	0.0106757	0.0176504
0.0084317	0.00285358	0.0109637	0.0172203
0.0084317	0.0020063	0.0110822	0.0172077
0.0084317	0.00233825	0.0112618	0.0169295
0.00674536	0.00238215	0.0102741	0.0161928
0.00674536	0.0022535	0.0102293	0.0163333
0.00674536	0.00173928	0.010014	0.015871
0.00674536	0.00131653	0.0117137	0.0150533
0.00505902	0.0010163	0.0121249	0.0153364
0.00505902	0.000717063	0.0122017	0.0156183
0.00505902	0.000645206	0.0132229	0.0162106
0.00505902	0.000742424	0.0138261	0.0162475
0.00674536	0.000747348	0.0136957	0.0169743
0.00674536	0.000831613	0.0134549	0.0174189
0.00505902	0.00104756	0.0135258	0.017567
0.00337268	0.00254676	0.0133038	0.0181668
0.00337268	0.0024245	0.0138346	0.0180483
0.00337268	0.00154195	0.0143662	0.0191086
0.00168634	0.00170877	0.0155482	0.0192332
0.00168634	0.00122923	0.0136695	0.0179571
0.00168634	0.00143225	0.0133697	0.0180136
0.00168634	0.00194141	0.0130904	0.0182494
0.00168634	0.00179188	0.0122228	0.018773
0.00168634	0.00199958	0.0128018	0.0196288
0.00168634	0.0019846	0.0126881	0.0187143
0.00168634	0.00197399	0.0118313	0.0184526
0.00337268	0.00141488	0.0124213	0.0178082
0.00505902	0.00093221	0.0118598	0.0163046
0.00505902	0.000975868	0.0121784	0.0157326
0.00505902	0.00146077	0.0124392	0.015856
0.00505902	0.00126113	0.012205	0.0162376
0.00505902	0.000794379	0.011932	0.017329
0.00505902	0.000883744	0.0119447	0.0174566
0.00337268	0.00118566	0.0113	0.0175894
0.00337268	0.00102775	0.0114081	0.01731
0.00337268	0.000258179	0.0115138	0.0171883
0.00168634	0	0.0117932	0.0173906
0.00337268	0.000836376	0.0115747	0.0172567
0.00337268	0.00125107	0.0116235	0.0172336
0.00337268	0.00200475	0.012847	0.0199421
0.00337268	0.00220543	0.0122412	0.0195555
0.00337268	0.0021937	0.0117383	0.0191657
0.00337268	0.00229084	0.0115726	0.0190177
0.00337268	0.00235495	0.0110034	0.0203892
0.00337268	0.00226228	0.0112297	0.0211272
0.00505902	0.00186248	0.0119551	0.0210532
0.00337268	0.00215316	0.0120937	0.0212842
0.00337268	0.00216716	0.0115289	0.0206941
0.00337268	0.00239117	0.0124067	0.0205832
0.00168634	0.00235773	0.0122879	0.0197743
0.00337268	0.00202718	0.0123598	0.0198396
0.00168634	0.00171282	0.0110131	0.0184436
0.00168634	0.00145544	0.0102189	0.0189345
0.00168634	0.00219453	0.0099322	0.019561
0.00337268	0.00266656	0.0106592	0.01904
0.00337268	0.00320702	0.0107041	0.0196887
0.00337268	0.0041355	0.0105224	0.0191057
0.00337268	0.00407881	0.00965872	0.0183737
0.00337268	0.00431121	0.0102712	0.0183827
0.00337268	0.00420223	0.0112616	0.0168084
0.00337268	0.00444929	0.0105298	0.0163647
0.00337268	0.00436108	0.0101471	0.0168453
0.00337268	0.00422452	0.00964409	0.015885
0.00337268	0.00410513	0.00842531	0.0153904
0.00337268	0.00473719	0.00852635	0.0158078
0.00505902	0.0052677	0.00873237	0.0155347
0.00337268	0.00596096	0.00842431	0.0156576
0.00337268	0.00622999	0.00849051	0.0149685
0.00505902	0.00655903	0.00741543	0.0143661
0.00505902	0.00666951	0.00719142	0.0131957
0.00505902	0.00640834	0.00720208	0.0130823
0.00505902	0.0067545	0.00780968	0.0139028
0.00505902	0.00634444	0.00799835	0.0127691
0.00505902	0.00590986	0.00777023	0.0131356
0.00505902	0.00612979	0.0083312	0.0135265
0.00505902	0.00627246	0.00750388	0.0112088
0.00505902	0.00627658	0.00756428	0.0107689
0.00505902	0.00663648	0.00766631	0.0106598
0.00337268	0.00650304	0.00740621	0.0108364
0.00168634	0.00724979	0.00680723	0.0119561
0.00337268	0.00680821	0.00683073	0.0120599
0.00337268	0.00653421	0.00662642	0.0119062
0.00337268	0.00677382	0.00645649	0.0125065
0.00337268	0.0071544	0.00561776	0.0106689
0.00505902	0.00670497	0.00573629	0.0109772
0.00505902	0.00706	0.00535587	0.0111978
0.00505902	0.00697669	0.0055776	0.0105223
0.00337268	0.00672783	0.0062979	0.00864608
0.00505902	0.00633024	0.00658473	0.00901024
0.00505902	0.00576421	0.00614194	0.00850454
0.00505902	0.00543287	0.00665002	0.00745777
0.00505902	0.00662617	0.00599055	0.00750066
0.00505902	0.0058095	0.00624098	0.00793637
0.00505902	0.00535632	0.00628369	0.0079264
0.00674536	0.00525614	0.00591866	0.00797273
0.00674536	0.00510901	0.00429138	0.00970548
0.00674536	0.0049297	0.00388848	0.00986396
0.010118	0.00498899	0.00406063	0.0097629
0.0084317	0.0054881	0.00482136	0.0100478
0.0084317	0.00461444	0.00522557	0.00868729
0.00674536	0.00441627	0.0056059	0.00905922
0.00674536	0.00486179	0.00535291	0.00824327
0.0084317	0.00438871	0.00550417	0.0083313
0.0084317	0.0049007	0.00611259	0.00930916
0.00674536	0.00570915	0.00592929	0.00902067
0.00674536	0.00533739	0.0059738	0.0103959
0.00505902	0.00578066	0.00608117	0.0105272
0.00505902	0.00681295	0.00546972	0.00954416
0.00505902	0.00706424	0.00554804	0.00973376
0.00337268	0.00665267	0.00506742	0.0106655
0.00337268	0.0064637	0.00416278	0.0108183
0.00168634	0.00687854	0.00477257	0.0101962
0.00168634	0.00547615	0.00362024	0.0117774
0	0.0054849	0.0036568	0.0121321
0.00168634	0.00593795	0.00328373	0.0119198
0.00168634	0.007495	0.00390563	0.0119456
0.00168634	0.00770241	0.00385829	0.0111902
0.00168634	0.00738762	0.00404225	0.0116108
0.00337268	0.00720164	0.00443396	0.0111225
0.00337268	0.00579115	0.00589286	0.00981895
0.00168634	0.00616831	0.00605034	0.00978551
0.00337268	0.00603887	0.00586226	0.0104933
0.00505902	0.00606486	0.0053734	0.011178
0.00674536	0.00605963	0.0050113	0.00985914
0.00674536	0.00593536	0.00559529	0.00964137
0.00674536	0.0064236	0.00563191	0.00895222
0.00505902	0.00583143	0.00636351	0.00860224
0.00505902	0.00645191	0.00632373	0.00975501
0.00337268	0.00684076	0.00654199	0.00935195
0.00505902	0.00764958	0.00668217	0.00921865
0.00505902	0.00757551	0.00646099	0.00991476
0.00505902	0.0081943	0.00561218	0.0109386
0.00505902	0.00849855	0.00590951	0.0113533
0.00505902	0.00876296	0.006375	0.0108752
0.00505902	0.0083584	0.00688625	0.0104874
0.00505902	0.0072725	0.00700743	0.0106406
0.00674536	0.00734996	0.00750462	0.0109251
0.00674536	0.00760997	0.00724858	0.0104134
0.00505902	0.00806971	0.0072928	0.011256
0.00674536	0.00848032	0.00704457	0.0102447
0.00674536	0.00905791	0.00714755	0.0102598
0.00674536	0.00984798	0.00758849	0.00970404
0.00505902	0.0100304	0.00828094	0.00976689
0.00505902	0.0102492	0.00858728	0.0117055
0.00505902	0.00997629	0.00824489	0.0114729
0.00505902	0.00985029	0.00808445	0.0111841
0.00505902	0.0101614	0.00822102	0.0113752
0.00505902	0.0101399	0.00770639	0.01172
0.00505902	0.0103348	0.00811964	0.0110308
0.00505902	0.0113251	0.00816106	0.0104361
0.00505902	0.0116214	0.00872309	0.00998364
0.00505902	0.0111131	0.00901818	0.00979405
0.00505902	0.0117517	0.00942038	0.00958497
0.00505902	0.011425	0.00996463	0.0100053
0.00337268	0.0116517	0.0102888	0.00973087
0.00337268	0.0110856	0.00831454	0.0092145
0.00337268	0.0106235	0.00829169	0.00900357
0.00337268	0.0100469	0.00866095	0.00924687
0.00337268	0.00915174	0.00840622	0.00919184
0.00337268	0.00943397	0.00775555	0.00936378
0.00168634	0.00964442	0.00791058	0.00967078
0.00337268	0.0101192	0.00868823	0.00962674
0.00505902	0.010474	0.00882653	0.0092778
0.00505902	0.0109943	0.00978707	0.00982777
0.00505902	0.0110535	0.00925988	0.0100327
0.00674536	0.0099083	0.00893566	0.00977999
0.00674536	0.0100724	0.00922105	0.00969739
0.00674536	0.0103432	0.00978917	0.0098948
0.00674536	0.0105317	0.00992211	0.00991255
0.00674536	0.0101695	0.01066	0.0100456
0.0084317	0.00979781	0.010415	0.00941651
0.0118044	0.00913403	0.0106375	0.00939462
0.0118044	0.00942688	0.0116125	0.00947476
0.0118044	0.00962925	0.0118487	0.00936179
0.010118	0.00943581	0.0117277	0.0094694
0.010118	0.00871721	0.0116028	0.00851994
0.010118	0.00898929	0.0111764	0.00820888
0.0084317	0.00894272	0.0113346	0.00860828
0.0084317	0.00888408	0.0113343	0.00867649
0.00674536	0.00935614	0.0115063	0.00750855
0.00674536	0.00928723	0.0115406	0.0073272
0.00674536	0.00826833	0.0114117	0.00748583
0.00674536	0.00830128	0.0117191	0.00795619
0.00674536	0.00800442	0.0106949	0.00831836
0.00674536	0.00822883	0.0110794	0.00853305
0.00674536	0.00804605	0.0110492	0.00860075
0.00674536	0.00812129	0.0110725	0.00902007
0.00674536	0.00840185	0.0116665	0.00857218
0.00674536	0.0087348	0.0111104	0.00854596
0.00674536	0.00853637	0.010497	0.00796203
0.0084317	0.00905003	0.0106011	0.00771053
0.010118	0.0109783	0.0115678	0.00697991
0.010118	0.0111552	0.0114523	0.00662885
0.0084317	0.0110223	0.010379	0.00633599
0.00674536	0.0115504	0.0107243	0.00557317
0.00674536	0.0109689	0.0124898	0.00590338
0.0084317	0.0111463	0.0124102	0.00583593
0.010118	0.0108332	0.0119775	0.00505679
0.010118	0.0111678	0.0112971	0.00511459
0.0118044	0.0110549	0.0116359	0.00561559
0.010118	0.0108429	0.0116859	0.0058577
0.0118044	0.0102562	0.0122507	0.00557573
0.0134907	0.00974599	0.0121708	0.0060749
0.0134907	0.00965041	0.0119686	0.00644005
0.0151771	0.00947134	0.0121384	0.00720269
0.0151771	0.0093688	0.0124928	0.00731089
0.0168634	0.00920145	0.0122497	0.00784737
0.0151771	0.00833307	0.0126045	0.00788051
0.0151771	0.00858447	0.0129115	0.0081748
0.0134907	0.00878679	0.0129515	0.00794004
0.0168634	0.00864015	0.0126602	0.0079593
0.0151771	0.00783172	0.0119694	0.00805192
0.0151771	0.00794277	0.0120588	0.00839337
0.0151771	0.00828465	0.0117167	0.0082835
0.0151771	0.0084482	0.0112404	0.00798098
0.0134907	0.00938626	0.0125899	0.00751522
0.0151771	0.00976528	0.0118456	0.00718599
0.0134907	0.0094818	0.0122353	0.0073383
0.0151771	0.00948812	0.0122227	0.00642689
0.0151771	0.00873718	0.0127855	0.006205
0.0168634	0.00869826	0.0132259	0.00677592
0.0168634	0.00961572	0.0141304	0.00685625
0.0151771	0.00963346	0.0148643	0.00662055
0.0151771	0.00882379	0.0133215	0.0065853
0.0151771	0.00891546	0.0134696	0.0060362
0.0151771	0.00956537	0.0142195	0.00600571
0.0151771	0.00912493	0.0137076	0.00587841
0.0151771	0.00889478	0.0128604	0.00686858
0.0151771	0.00846268	0.0134132	0.00655995
0.0151771	0.00883338	0.0141041	0.00751501
0.0168634	0.00895398	0.0134372	0.00808879
0.0168634	0.00964261	0.0128185	0.00806046
0.0168634	0.00810833	0.0131659	0.00612746
0.0168634	0.00798187	0.0137588	0.0065986
0.0134907	0.00809473	0.0136366	0.00658555
0.0118044	0.00779282	0.0134371	0.00798143
0.0118044	0.00809689	0.0136345	0.00826731
0.0118044	0.0082668	0.013107	0.00810997
0.0134907	0.00788498	0.0135199	0.00830212
0.0118044	0.0082471	0.0134467	0.00824397
0.0118044	0.00800824	0.0134764	0.00845221
0.0118044	0.00749675	0.0132976	0.00860873
0.0118044	0.00767116	0.0132946	0.00870496
0.0118044	0.00798646	0.0128525	0.00878671
0.010118	0.00789585	0.0122255	0.00921863
0.010118	0.00766967	0.0118941	0.00883184
0.0118044	0.00741345	0.0122673	0.00854573
0.0118044	0.00702522	0.0116088	0.00838481
0.0118044	0.00704266	0.0120459	0.00866888
0.010118	0.00768177	0.0118219	0.00909182
0.010118	0.00703178	0.0119661	0.00825501
0.010118	0.00673364	0.0132948	0.00830761
0.010118	0.00629494	0.0127973	0.00897026
0.010118	0.00613314	0.0123598	0.00818369
0.0084317	0.00634071	0.0122199	0.00863121
0.0084317	0.0073014	0.012418	0.0090557
0.00505902	0.00792469	0.0124223	0.0100673
0.00505902	0.0082984	0.0121591	0.0100458
0.00505902	0.00912201	0.0122705	0.0118686
0.00505902	0.00796444	0.0132126	0.0119669
0.00337268	0.00834874	0.0131543	0.0121321
0.00337268	0.00762033	0.0129149	0.013276
0.00337268	0.00777921	0.0126525	0.0134755
0.00337268	0.00834958	0.0112544	0.0143313
0.00168634	0.00812578	0.0125241	0.0140931
0.00168634	0.00867523	0.0122607	0.0133849
0.00168634	0.00871879	0.011888	0.0135068
0.00168634	0.00876168	0.0129961	0.0131679
0.00168634	0.00939969	0.0134203	0.0132638
0.00168634	0.00944221	0.0125983	0.0128404
0.00168634	0.00964027	0.0127402	0.0122194
0	0.00865931	0.0135161	0.0137599
0.00168634	0.00860869	0.0139814	0.0133575
0.00168634	0.00867977	0.0146482	0.0135323
0.00505902	0.00873986	0.0149849	0.0132515
0.00505902	0.00888312	0.014152	0.0137147
0.00505902	0.00825619	0.0134687	0.013681
0.00505902	0.0087188	0.0131822	0.0139585
0.00505902	0.00915294	0.0123578	0.0146518
0.00505902	0.0082901	0.0117116	0.0143738
0.00674536	0.00782109	0.0122069	0.0149732
0.00674536	0.00824631	0.0129731	0.016464
0.0084317	0.00788494	0.0135221	0.0163765
0.0084317	0.00726962	0.0133368	0.0168843
0.010118	0.00710899	0.0130843	0.0167648
0.010118	0.00707499	0.0143085	0.0174531
0.00674536	0.00650439	0.0141358	0.0175081
0.00674536	0.0067452	0.0138742	0.0178267
0.00674536	0.00740073	0.0140813	0.0170791
0.0084317	0.00682104	0.014028	0.0165654
0.0084317	0.00711752	0.0148733	0.0166984
0.0084317	0.0085465	0.0128394	0.0166114
0.0084317	0.00651446	0.0134866	0.0137972
0.0084317	0.00648052	0.0143874	0.013221
0.0084317	0.0062782	0.0140308	0.0139282
0.0084317	0.00589154	0.0140907	0.0134575
0.010118	0.00632585	0.0128908	0.0129316
0.010118	0.00639577	0.0122051	0.0132825
0.0084317	0.00728263	0.0113806	0.0139073
0.0084317	0.00736613	0.0107749	0.0148811
0.0084317	0.00727726	0.0116606	0.0158245
0.0084317	0.00679407	0.0120211	0.0149689
0.00674536	0.00645306	0.0125434	0.0152475
0.00674536	0.00685808	0.0125776	0.016761
0.00674536	0.00621639	0.0123814	0.0172543
0.00674536	0.00618872	0.0126148	0.0166266
0.00674536	0.00628552	0.0125287	0.0166735
0.0084317	0.00537872	0.0113921	0.0166753
0.0084317	0.00584012	0.0110499	0.0162529
0.010118	0.00639541	0.0109946	0.0169764
0.010118	0.00580124	0.0115806	0.0174515
0.010118	0.00520728	0.0116349	0.0168609
0.0118044	0.00557859	0.0116745	0.016883
0.0118044	0.00487694	0.0119985	0.017308
0.0134907	0.00480236	0.0118378	0.0174912
0.0134907	0.00540153	0.0133432	0.0192057
0.0134907	0.00524864	0.012207	0.0189658
0.0134907	0.00527839	0.0120352	0.0185998
0.0151771	0.00494839	0.0118818	0.0195255
0.0151771	0.00571041	0.0119892	0.0196799
0.0151771	0.00542369	0.0121847	0.0200819
0.0134907	0.00528138	0.0123025	0.0195778
0.0134907	0.00574074	0.0123104	0.0193292
0.0118044	0.0051392	0.0123464	0.0182713
0.0084317	0.00459503	0.0127112	0.0188901
0.0084317	0.00465875	0.0128861	0.0190736
0.00674536	0.00465736	0.0125843	0.0203386
0.00674536	0.00352328	0.0127828	0.0212884
0.00674536	0.0031316	0.0122376	0.0209107
0.00674536	0.00290087	0.0114521	0.0211163
0.00674536	0.00299373	0.0110735	0.0214287
0.00505902	0.00396319	0.0123571	0.0202575
0.00505902	0.00373186	0.01163	0.0205411
0.00674536	0.00401189	0.0111106	0.0200137
0.00674536	0.003716	0.0107798	0.0199193
0.00674536	0.00431217	0.0107999	0.0187653
0.00674536	0.00458777	0.0110767	0.0182328
0.00674536	0.00448681	0.0104127	0.0180375
0.00674536	0.00414303	0.0109605	0.0179022
0.0084317	0.00410239	0.0115467	0.0191456
0.010118	0.00413682	0.0112224	0.0188466
0.010118	0.00368228	0.0116526	0.0196597
0.010118	0.00364038	0.0117256	0.0203082
0.010118	0.00505095	0.0114876	0.018329
0.010118	0.00531755	0.0113237	0.0184984
0.010118	0.00590556	0.0117814	0.0177395
0.0118044	0.00651645	0.0117474	0.0175221
0.0118044	0.00582751	0.0115319	0.0184039
0.0118044	0.00596804	0.0116666	0.0181279
0.0118044	0.00577131	0.011581	0.0179603
0.0151771	0.00542871	0.0116976	0.0175074
0.0134907	0.00608196	0.0119659	0.01952
0.0134907	0.00750633	0.0122309	0.0171547
0.0134907	0.00701948	0.0119966	0.016758
0.0118044	0.0081064	0.0115074	0.0171362
0.010118	0.00769259	0.011153	0.0184169
0.010118	0.00737544	0.0113459	0.0194167
0.010118	0.00715146	0.0111149	0.019978
0.0084317	0.00771618	0.0105925	0.0197105
0.0084317	0.00736147	0.00987794	0.0187501
0.0084317	0.00671906	0.00948825	0.0192007
0.0084317	0.00658997	0.00940904	0.0192676
0.0084317	0.00695194	0.00962563	0.0190933
0.0084317	0.00550436	0.0107092	0.0194327
0.00674536	0.00529032	0.0110485	0.0201882
0.0084317	0.00578067	0.0108931	0.0212912
0.0084317	0.00490894	0.0108905	0.0217463
0.0084317	0.00523919	0.00982912	0.0216565
0.010118	0.00579164	0.00891262	0.0218251
0.0084317	0.00620829	0.00874893	0.0203257
0.0084317	0.00650985	0.00882134	0.0203362
0.0084317	0.00551429	0.00844491	0.0187754
0.00674536	0.00583991	0.00865823	0.0186384
0.00674536	0.00568905	0.0086576	0.0174551
0.00674536	0.00588229	0.00902999	0.0176276
0.00674536	0.00556226	0.00925451	0.0166162
0.00505902	0.00574075	0.00915014	0.0147529
0.00674536	0.00558384	0.00892614	0.0136876
0.00505902	0.00615083	0.0091654	0.0131244
0.00505902	0.0061224	0.00887935	0.012438
0.00505902	0.00603267	0.00809949	0.0131498
0.00505902	0.00545601	0.00762698	0.0130438
0.00337268	0.00587804	0.00714781	0.0132346
0.00337268	0.00667149	0.00655677	0.0124858
0.00337268	0.00655233	0.00665141	0.0132825
0.00168634	0.00625686	0.00664521	0.0129394
0.0151771	0.0062088	0.00710472	0.0126585
0.0134907	0.00599982	0.00734725	0.0124423
0.0134907	0.00612852	0.00749344	0.0135271
0.0151771	0.00647157	0.0079031	0.0139172
0.0151771	0.00568761	0.00789957	0.0141007
0.0151771	0.0051031	0.00752447	0.0146276
0.0151771	0.00542917	0.00724592	0.0136553
0.0168634	0.00532972	0.00736999	0.0133604
0.0168634	0.00532322	0.00756846	0.0142103
0.0151771	0.00605775	0.00668053	0.0113318
0.0151771	0.00705577	0.00650283	0.011241
0.0134907	0.00638094	0.00694014	0.0124757
0.0134907	0.00682186	0.00673771	0.0118543
0.0118044	0.00693751	0.00540606	0.0113087
0.0118044	0.00658221	0.00590592	0.010871
0.010118	0.00613663	0.0064963	0.0108197
0.0118044	0.00582011	0.00686761	0.0102426
0.0151771	0.00614737	0.0059528	0.0116633
0.0134907	0.00543608	0.00637182	0.0103584
0.0134907	0.00538837	0.0065327	0.00951705
0.0118044	0.00576558	0.00728027	0.00960869
0.0118044	0.00568367	0.00855769	0.00818773
0.010118	0.00581654	0.00856508	0.00835242
0.010118	0.00591399	0.00795457	0.00843897
0.010118	0.0058315	0.00813797	0.00874124
0.010118	0.00652679	0.00712584	0.01055
0.0084317	0.00789354	0.0057814	0.0105068
0.010118	0.00789403	0.00623109	0.0105645
0.00674536	0.0078435	0.00632311	0.01032
0.0084317	0.00742023	0.00716865	0.012091
0.0084317	0.00812676	0.00709528	0.0116952
0.0084317	0.00794203	0.0071116	0.0121358
0.0084317	0.00851514	0.00711801	0.0124393
0.0084317	0.00887996	0.00708895	0.0128238
0.00674536	0.00879307	0.00658414	0.0128757
0.00505902	0.00895857	0.00652906	0.0124551
0.00505902	0.00872574	0.00603911	0.0124085
0.00505902	0.00715072	0.00644853	0.0115383
0.00505902	0.0075874	0.0069317	0.012212
0.00505902	0.00778422	0.00757245	0.0134168
0.00337268	0.00735899	0.00714634	0.0137862
0.00337268	0.00749087	0.00787188	0.0132118
0.00337268	0.0076449	0.00811953	0.013833
0.00337268	0.00766994	0.00757457	0.0138558
0.00337268	0.00782047	0.00811218	0.0126359
0.00337268	0.00691913	0.00720222	0.0128672
0.00337268	0.00705483	0.0071077	0.013291
0.00337268	0.00686125	0.00757219	0.0128915
0.00505902	0.0065775	0.00657322	0.0128613
0.00337268	0.0056623	0.00651295	0.0142796
0.00505902	0.00566402	0.00636059	0.0148071
0.00505902	0.0054398	0.0058134	0.0145043
0.00337268	0.00553951	0.0054078	0.0153034
0.00505902	0.00717042	0.00540077	0.0148572
0.00505902	0.00779643	0.00591242	0.0155791
0.00674536	0.00742711	0.00582946	0.0159029
0.00505902	0.00763264	0.00649478	0.0157496
0.00505902	0.00716968	0.00663716	0.0138584
0.00674536	0.00743297	0.00627959	0.0137278
0.00674536	0.00761	0.00641659	0.0146299
0.00505902	0.00792251	0.00651542	0.0139805
0.00505902	0.00705901	0.00697493	0.0137013
0.00337268	0.00713275	0.00716195	0.015457
0.00337268	0.00766262	0.00753319	0.0160785
0.00337268	0.00748761	0.00812449	0.0155888
0.00337268	0.00727477	0.00819821	0.0154345
0.00168634	0.00701621	0.00784339	0.0156068
0.00337268	0.00701358	0.00814789	0.0158575
0.00337268	0.00711362	0.00884117	0.0157234
0.00337268	0.00627433	0.0094314	0.0154265
0.00337268	0.00657222	0.0087812	0.0153577
0.00505902	0.00633308	0.00920662	0.0171316
0.00505902	0.00680437	0.00923776	0.0166992
0.00505902	0.007628	0.00948669	0.0167699
0.00674536	0.00722514	0.00923616	0.0165817
0.00674536	0.00678046	0.00970318	0.0157133
0.00505902	0.00720265	0.00946302	0.0161545
0.00505902	0.00683772	0.0101639	0.0161057
0.00505902	0.00765721	0.00983868	0.0164024
0.00337268	0.00759173	0.0101915	0.016921
0.00337268	0.00789831	0.0101786	0.0166077
0.00337268	0.00729953	0.0106585	0.0173878
0.00337268	0.00759129	0.0103109	0.0166181
0.00168634	0.00788746	0.0108437	0.0164302
0.00337268	0.00750689	0.010895	0.0162646
0.00337268	0.00847978	0.00957619	0.0161993
0.00168634	0.00995743	0.01105	0.016644
0.00168634	0.0106752	0.0112511	0.0171643
0.00168634	0.0104368	0.0104339	0.0172144
0.00168634	0.0122186	0.00995849	0.0174282
0	0.0119668	0.0107977	0.0180263
0.00168634	0.0112501	0.00999847	0.0175178
0.00168634	0.0112115	0.010111	0.0175633
0.00168634	0.0108174	0.00978803	0.0176632
0.00337268	0.0111576	0.0101368	0.017483
0.00337268	0.0113173	0.0109361	0.0177337
0.00674536	0.0110624	0.0107796	0.0178661
0.00674536	0.0111621	0.010743	0.0183973
0.00674536	0.011263	0.0109649	0.0189961
0.0084317	0.0115916	0.0120485	0.0189741
0.0084317	0.0114404	0.0123177	0.0195717
0.0084317	0.0116538	0.0124803	0.0204035
0.0084317	0.0119486	0.0122165	0.0204224
0.0084317	0.011724	0.0121219	0.0196418
0.0084317	0.0120204	0.0125629	0.0205472
0.010118	0.0118447	0.0109611	0.0206009
0.010118	0.0116834	0.0106751	0.0210212
0.010118	0.0115623	0.011218	0.0203564
0.0118044	0.0120155	0.0105711	0.0206012
0.010118	0.0127444	0.0108726	0.0221433
0.0118044	0.0134746	0.0102181	0.0219541
0.0118044	0.0138775	0.0104443	0.0218893
0.0118044	0.0143122	0.0104293	0.0214963
0.0118044	0.0137379	0.0109994	0.0211226
0.0118044	0.0135226	0.0116597	0.0214732
0.0118044	0.0143797	0.011965	0.021738
0.0118044	0.0135961	0.0120156	0.0212806
0.010118	0.012775	0.011763	0.0195706
0.010118	0.012993	0.0118056	0.0195516
0.010118	0.0135418	0.0108854	0.019465
0.0084317	0.0140294	0.0108184	0.0187707
0.010118	0.0129728	0.0123611	0.0187654
0.010118	0.0130928	0.0120647	0.0182318
0.0118044	0.0141074	0.011971	0.0177907
0.010118	0.0145322	0.0120296	0.0172864
0.010118	0.0142773	0.0127918	0.016859
0.010118	0.013585	0.011491	0.0174728
0.010118	0.0137816	0.0116614	0.0170605
0.010118	0.014462	0.0115394	0.0168499
0.0118044	0.014366	0.0110358	0.0173571
0.0118044	0.0148249	0.0111639	0.017429
0.0118044	0.0148094	0.0117357	0.0167154
0.010118	0.0152192	0.0121159	0.0163964
0.0118044	0.0162143	0.0123297	0.016189
0.0118044	0.0156917	0.0125868	0.015863
0.0118044	0.0155244	0.0130755	0.0150173
0.0134907	0.0152298	0.0130907	0.0155117
0.0134907	0.0149412	0.0132525	0.0159593
0.0134907	0.0145583	0.0132576	0.0160197
0.0134907	0.0143921	0.0130375	0.0158037
0.00337268	0.0134979	0.0129665	0.0154487
0.00337268	0.0135201	0.0124729	0.016434
0.00337268	0.014073	0.0127071	0.0163388
0.00168634	0.0143678	0.0131673	0.016697
0.00168634	0.0141238	0.0124812	0.0173982
0.00168634	0.0156828	0.012508	0.0171575
0.00168634	0.0154096	0.0122813	0.0163151
0	0.0152469	0.0120956	0.0162629
0.00337268	0.0144428	0.0122973	0.0163498
0.00337268	0.0143327	0.0116048	0.0166609
0.00505902	0.0135835	0.0117264	0.0160057
0.00505902	0.0136879	0.0119231	0.0150754
0.00674536	0.0130029	0.0130505	0.0151646
0.00674536	0.0135923	0.0129902	0.015738
0.00674536	0.0134487	0.0130503	0.0160943
0.00674536	0.0126669	0.0128734	0.0165638
0.00674536	0.0123383	0.0129208	0.0167721
0.00674536	0.0129891	0.0124143	0.0175741
0.00674536	0.0126419	0.0129891	0.0181688
0.00674536	0.012909	0.0127568	0.0183109
0.0084317	0.0128519	0.0133012	0.0185329
0.00674536	0.0133464	0.013839	0.0181464
0.00674536	0.0132786	0.0143411	0.0176702
0.0084317	0.0134768	0.0145045	0.0169632
0.00674536	0.0133895	0.0150532	0.0175242
0.00674536	0.0139959	0.0136238	0.0160697
0.00674536	0.0139835	0.0133809	0.0159509
0.00674536	0.0132417	0.0131732	0.01581
0.00674536	0.0136637	0.0129109	0.0159248
0.00674536	0.0136258	0.0133585	0.0161338
0.00674536	0.0133824	0.0138739	0.0159941
0.00674536	0.0135767	0.0140281	0.0167711
0.00505902	0.0135389	0.0141275	0.0165678
0.00674536	0.0139075	0.0140467	0.0172822
0.00674536	0.0139798	0.0132073	0.0182437
0.00674536	0.0150525	0.013206	0.0176959
0.00505902	0.0147154	0.0128126	0.0173785
0.00674536	0.0128746	0.0124487	0.0176382
0.00674536	0.0126851	0.0128689	0.0176899
0.00674536	0.013049	0.0132766	0.017348
0.00674536	0.0128084	0.0139107	0.0180033
0.00674536	0.0119153	0.0142989	0.0173526
0.00505902	0.0121821	0.0137718	0.0175205
0.00674536	0.0122528	0.0145444	0.018158
0.00674536	0.011936	0.0138511	0.0177532
0.00674536	0.0115379	0.014649	0.0172166
0.00505902	0.0115578	0.0149675	0.0171758
0.00674536	0.0113886	0.0151519	0.0166739
0.00674536	0.0109401	0.0146728	0.0166
0.00674536	0.011825	0.012801	0.0172717
0.0084317	0.0113929	0.0126659	0.0179243
0.0084317	0.0113769	0.0131282	0.0180986
0.0084317	0.0113059	0.0137227	0.0179753
0.00674536	0.0126714	0.0135093	0.0172915
0.00674536	0.0134554	0.0135112	0.0170293
0.00505902	0.0130887	0.0137431	0.0168588
0.00505902	0.0126375	0.0139388	0.0167413
0.00505902	0.013391	0.0130952	0.0170339
0.00337268	0.0133764	0.0133318	0.016752
0.00337268	0.0129458	0.0126723	0.0169722
0.00505902	0.0131619	0.0136615	0.01786
0.00337268	0.0124009	0.0150745	0.0179194
0.00505902	0.0128214	0.0154071	0.0169715
0.00505902	0.0130461	0.015465	0.0166762
0.00337268	0.0135796	0.0154848	0.0153887
0.00168634	0.0137513	0.0157564	0.0159163
0.00168634	0.0132786	0.0164544	0.0169346
0.00168634	0.0131359	0.0159254	0.0171516
0.00337268	0.0128813	0.0155157	0.0175262
0.00337268	0.0135974	0.0157171	0.0176724
0.00168634	0.0135501	0.0155508	0.0171447
0.00337268	0.0134301	0.0146838	0.0170875
0.00337268	0.0134594	0.0142621	0.016536
0.00337268	0.0145982	0.0144679	0.0155461
0.00337268	0.0145363	0.0147291	0.0145312
0.00337268	0.0141558	0.0151532	0.0149777
0.00337268	0.0140536	0.0148145	0.0155558
0.00505902	0.0131036	0.0146841	0.0176186
0.00505902	0.0132168	0.0150253	0.0178484
0.00337268	0.0134544	0.0143715	0.0173793
0.00337268	0.0127596	0.0148496	0.0168337
0.00337268	0.0132815	0.0145816	0.0160566
0.00337268	0.0133936	0.0142383	0.0153059
0.00337268	0.0129486	0.0135399	0.0154026
0.00337268	0.0134486	0.0129885	0.0155607
0.00337268	0.0144378	0.0134978	0.0136011
0.00168634	0.0143155	0.0135973	0.0142149
0.00168634	0.0137383	0.0128505	0.0156735
0	0.0136163	0.0134894	0.0156593
0	0.0136464	0.013661	0.0157658
0	0.0138452	0.0143002	0.0151464
0	0.0136023	0.0135806	0.0160225
0.00168634	0.0133304	0.0129609	0.016299
0.00337268	0.0129064	0.0126439	0.0171668
0.00168634	0.0126905	0.0135713	0.0186457
0.00168634	0.0129847	0.0139083	0.0184021
0.00337268	0.012767	0.0141127	0.0178529
0.00337268	0.0120278	0.0138681	0.0188635
0.00337268	0.0120482	0.0137177	0.0189609
0.00337268	0.0119547	0.0135036	0.0175363
0.00505902	0.0121946	0.0143994	0.016285
0.00505902	0.0118173	0.0144532	0.0160355
0.00505902	0.0115907	0.0148197	0.015611
0.00505902	0.0121578	0.0147785	0.0159935
0.00674536	0.0124343	0.0151755	0.0155227
0.00674536	0.012786	0.0144516	0.0158588
0.00505902	0.0125859	0.0143668	0.0163847
0.00674536	0.0125475	0.0144431	0.016554
0.00505902	0.0126869	0.0149864	0.0179657
0.00505902	0.0117472	0.0154983	0.0172063
0.00505902	0.011332	0.0149052	0.0174611
0.00505902	0.0118626	0.0148213	0.0188431
0.00337268	0.0117254	0.0143289	0.0191185
0.00337268	0.0116463	0.01302	0.017494
0.00505902	0.0120992	0.0133352	0.0172239
0.00505902	0.0113716	0.0130095	0.0169653
0.00505902	0.0110849	0.0134353	0.0169273
0.00505902	0.0103865	0.0139432	0.0156321
0.00337268	0.0103233	0.014629	0.0152344
0.00505902	0.0101373	0.0149625	0.014886
0.00674536	0.00951375	0.013948	0.0155569
0.00674536	0.00932596	0.0132458	0.0159744
0.0084317	0.00922041	0.0135165	0.0160611
0.010118	0.00897246	0.0127965	0.0163769
0.010118	0.00912595	0.0134608	0.0167869
0.010118	0.0110873	0.0133756	0.0179934
0.010118	0.0109503	0.0148073	0.0171981
0.010118	0.010885	0.0147955	0.0164165
0.010118	0.0113686	0.0157339	0.0161668
0.0134907	0.0112456	0.0143971	0.0180616
0.0134907	0.0110779	0.0142298	0.0177355
0.0134907	0.010771	0.014206	0.0170309
0.0168634	0.0108304	0.013849	0.0175528
0.0168634	0.0119432	0.0130404	0.0183811
0.0168634	0.0117988	0.0135411	0.0180192
0.0168634	0.0121881	0.0138887	0.0184356
0.0168634	0.012359	0.0147227	0.0186128
0.0151771	0.0120539	0.0158322	0.0185178
0.0168634	0.0123935	0.0160396	0.018261
0.0151771	0.0124973	0.016591	0.0190076
0.0168634	0.0130096	0.0168695	0.0174128
0.0185497	0.0131638	0.0162824	0.0175756
0.0185497	0.0127653	0.0166249	0.0172476
0.0202361	0.0132569	0.0179496	0.0173319
0.0202361	0.0123524	0.0173703	0.0168831
0.0202361	0.0133976	0.0168067	0.0159237
0.0202361	0.0127646	0.0174265	0.0162071
0.0202361	0.0122545	0.0171282	0.0165937
0.0202361	0.0121097	0.0173755	0.0170302
0.0202361	0.0123048	0.0178706	0.0167951
0.0252951	0.0125296	0.0166829	0.016743
0.0269815	0.0127849	0.0171043	0.0165373
0.0269815	0.0123917	0.0168351	0.0161954
0.0269815	0.0128742	0.0173901	0.017021
0.0286678	0.0127903	0.0177674	0.0166589
0.0286678	0.0137558	0.0178795	0.0160151
0.0303541	0.0132475	0.0180128	0.0164477
0.0303541	0.0133395	0.0180352	0.0160927
0.0320405	0.0134228	0.0182057	0.0164185
0.0337268	0.0129015	0.0183154	0.0163342
0.0320405	0.0124069	0.0189645	0.0157901
0.0337268	0.0134907	0.0192397	0.014972
0.0337268	0.013451	0.0194869	0.0142852
0.0320405	0.0144868	0.0188416	0.014399
0.0303541	0.0158889	0.018667	0.014319
0.0286678	0.0152628	0.0181075	0.0139509
0.0269815	0.015368	0.0183722	0.0149849
0.0269815	0.0162784	0.0173482	0.0151736
0.0236088	0.0156266	0.0167261	0.0160525
0.0236088	0.0154775	0.01758	0.0151009
0.0202361	0.0145115	0.0171193	0.0153119
0.0185497	0.015216	0.0165607	0.0148469
0.0168634	0.0153629	0.0169564	0.0149477
0.0168634	0.0141495	0.0173131	0.0139719
0.0168634	0.0153241	0.0171141	0.013962
0.0151771	0.0143828	0.0171624	0.0137435
0.0185497	0.0146547	0.0177106	0.0138531
0.0185497	0.0140101	0.017234	0.0154408
0.0185497	0.0141427	0.0168806	0.0150496
0.0151771	0.0144048	0.0157152	0.0147057
0.0151771	0.0140593	0.0159977	0.0150466
0.0134907	0.0138303	0.0160252	0.0139609
0.010118	0.0143155	0.0161081	0.0141678
0.010118	0.0145004	0.0163387	0.0139728
0.0134907	0.0148422	0.0167125	0.0147842
0.010118	0.0148354	0.0170926	0.013644
0.010118	0.0147703	0.0160495	0.0151771
0.010118	0.0142471	0.0161905	0.0144963
0.0118044	0.0147723	0.0160903	0.0143694
0.010118	0.0154085	0.0172524	0.0138426
0.010118	0.0158188	0.0176544	0.0136278
0.010118	0.016004	0.0173165	0.0144161
0.010118	0.0164725	0.0183936	0.0137559
0.0118044	0.0164119	0.0200237	0.01295
0.010118	0.0164254	0.0207239	0.0130746
0.010118	0.0167544	0.0206634	0.0118192
0.010118	0.0170337	0.0207377	0.011467
0.010118	0.0171044	0.0187852	0.0124692
0.0084317	0.0167744	0.0187127	0.0134341
0.0084317	0.0162363	0.019024	0.014034
0.0084317	0.0170799	0.0192023	0.0140069
0.0084317	0.0175797	0.0199605	0.014254
0.0084317	0.0175062	0.0197917	0.0145912
0.00674536	0.0171332	0.0195402	0.0131765
0.00674536	0.0173778	0.0186563	0.0125578
0.00505902	0.017814	0.0171956	0.0111316
0.00674536	0.0179755	0.0166593	0.0110933
0.00505902	0.0179891	0.0164658	0.0114388
0.0084317	0.0180965	0.0169419	0.0116765
0.0084317	0.0189718	0.0165685	0.0116531
0.0084317	0.019528	0.0163335	0.0113295
0.0084317	0.0193095	0.0160632	0.0117879
0.0084317	0.0191641	0.0156312	0.0114769
0.010118	0.0183267	0.0149095	0.0128139
0.0084317	0.0184577	0.014758	0.0132081
0.0084317	0.0180732	0.0148121	0.0128578
0.00674536	0.0183713	0.0152458	0.01352
0.00674536	0.0196228	0.014318	0.0131998
0.00674536	0.0198531	0.0151946	0.0133854
0.00674536	0.0195836	0.0156721	0.0133469
0.00674536	0.0191856	0.0159283	0.0128312
0.00505902	0.020403	0.0153103	0.0115067
0.00505902	0.0199419	0.0146444	0.011028
0.00674536	0.0181435	0.0148372	0.0116969
0.0084317	0.0188062	0.0152837	0.0117462
0.010118	0.0190243	0.0155298	0.0124035
0.0118044	0.0182971	0.0160265	0.0126595
0.0118044	0.0186266	0.0163314	0.01306
0.0118044	0.0180147	0.0162468	0.0135749
0.0118044	0.0187178	0.016385	0.0139528
0.0118044	0.0180615	0.0163808	0.0133447
0.010118	0.0186883	0.0149521	0.0134465
0.0084317	0.0184651	0.014472	0.0141308
0.0084317	0.0172965	0.0139384	0.0139881
0.010118	0.0176924	0.0139876	0.0144026
0.010118	0.0177495	0.0137398	0.0140478
0.00674536	0.0171282	0.013464	0.0140708
0.00505902	0.0172912	0.0147789	0.0142004
0.00505902	0.0169841	0.0147927	0.0140846
0.00505902	0.0167426	0.0148545	0.0136373
0.00674536	0.0161462	0.0151242	0.013715
0.00505902	0.0168783	0.0150994	0.013933
0.00674536	0.01664	0.0147309	0.0146613
0.00674536	0.0171164	0.0147942	0.0149259
0.0084317	0.017324	0.0148294	0.0154048
0.00674536	0.017037	0.0161065	0.0170957
0.00674536	0.0168809	0.0151348	0.018738
0.00674536	0.0169655	0.0146863	0.0185877
0.00505902	0.0171494	0.0146271	0.018937
0.00674536	0.0156025	0.0151351	0.0186638
0.00505902	0.0154448	0.0145355	0.0176163
0.00674536	0.0153621	0.0148287	0.01731
0.010118	0.0160539	0.0151966	0.0169148
0.010118	0.016234	0.0143747	0.0148914
0.010118	0.0160499	0.014244	0.0149799
0.0084317	0.0159102	0.0148161	0.0154971
0.010118	0.0155454	0.0156964	0.0163912
0.010118	0.0154128	0.0151331	0.01858
0.010118	0.0158132	0.0159559	0.0179032
0.0118044	0.0156102	0.0152986	0.0169269
0.010118	0.015385	0.0158352	0.0173823
0.010118	0.0158736	0.0174974	0.0186554
0.010118	0.0162127	0.017938	0.0181918
0.010118	0.0157868	0.0175812	0.0177284
0.010118	0.0160341	0.0178107	0.0180304
0.0118044	0.0166392	0.0171975	0.0192814
0.0118044	0.0168025	0.0172235	0.0188971
0.0118044	0.0166892	0.0180402	0.0195673
0.0084317	0.0175667	0.0182295	0.0201164
0.00674536	0.0178257	0.0188842	0.0187791
0.00674536	0.0176905	0.019645	0.0197149
0.00674536	0.0184517	0.0194734	0.019464
0.00505902	0.0184628	0.0192076	0.0198376
0.00337268	0.0177372	0.0175581	0.0187368
0.00337268	0.0175913	0.0182228	0.0184815
0.00337268	0.0171686	0.0191743	0.0183229
0.00168634	0.0167376	0.0198213	0.0181938
0.00168634	0.0171747	0.0203854	0.0188845
0.00337268	0.0169247	0.0201744	0.0190058
0.00337268	0.0164144	0.0202	0.0199467
0.00337268	0.0166711	0.0205566	0.0203363
0.00505902	0.0171773	0.0204737	0.0205718
0.00505902	0.0165462	0.0209037	0.021257
0.00505902	0.0165754	0.0221593	0.0212929
0.00337268	0.0163994	0.0231198	0.0211768
0.00505902	0.0158401	0.0231045	0.0229146
0.00505902	0.0159783	0.0228972	0.0246666
0.00505902	0.0161941	0.0223851	0.0247975
0.00505902	0.0161897	0.0219059	0.0270444
0.00674536	0.0153532	0.0215428	0.0252575
0.00674536	0.0150209	0.0213787	0.0261066
0.00674536	0.016046	0.0215766	0.0268551
0.0084317	0.0158954	0.0214937	0.0268138
0.0084317	0.0155934	0.0226938	0.0264952
0.0084317	0.0154799	0.0228224	0.0261978
0.0084317	0.0148775	0.0230619	0.025306
0.010118	0.0144594	0.0232917	0.0250738
0.010118	0.0139448	0.0247553	0.0261743
0.010118	0.0142704	0.0242428	0.0254304
0.010118	0.0145514	0.0235503	0.0264874
0.0084317	0.0151298	0.0234231	0.0271357
0.010118	0.0154595	0.0234335	0.0262702
0.0084317	0.0156141	0.0228414	0.0261725
0.0084317	0.0159994	0.0226807	0.0273352
0.010118	0.0159589	0.0230177	0.0272155
0.0084317	0.0152763	0.0212415	0.0267964
0.0084317	0.0161432	0.0210155	0.0256669
0.00674536	0.0160429	0.0214793	0.0257362
0.0084317	0.0160771	0.0217105	0.0253522
0.0084317	0.0161431	0.0218353	0.0278263
0.0084317	0.016431	0.0220393	0.0280068
0.0084317	0.0155134	0.0220837	0.0274957
0.010118	0.0152745	0.0217413	0.0282274
0.010118	0.0155391	0.0202792	0.0294597
0.0084317	0.0159008	0.0203171	0.0287029
0.0084317	0.0158504	0.0199779	0.0288769
0.0084317	0.0160529	0.0198881	0.0286978
0.0084317	0.0169215	0.0199993	0.0283562
0.0084317	0.0176672	0.0210485	0.0281578
0.0084317	0.0180323	0.0201163	0.0282437
0.00674536	0.0185847	0.0207371	0.0279586
0.00674536	0.01799	0.0224074	0.029312
0.00674536	0.0175048	0.0226333	0.028782
0.00674536	0.0174841	0.0217018	0.0289989
0.00674536	0.0176046	0.0219139	0.0288374
0.0084317	0.0163677	0.0218719	0.0291983
0.00674536	0.0164974	0.0217688	0.0287955
0.00674536	0.0161228	0.0217822	0.0287213
0.00674536	0.0155708	0.0218275	0.0294499
0.00674536	0.0157362	0.0204754	0.0311855
0.00168634	0.0154954	0.0200878	0.0314203
0.00168634	0.0161707	0.0201808	0.0299912
0.00168634	0.0163138	0.0199216	0.0304701
0.00337268	0.016424	0.0197729	0.0322179
0.00337268	0.0169666	0.0196923	0.031742
0.00337268	0.017057	0.0202095	0.0307931
0.00337268	0.0168232	0.0198058	0.0312165
0.00337268	0.0171388	0.0194662	0.0304843
0.00168634	0.0173185	0.0185109	0.0303799
0.00337268	0.0167424	0.0182141	0.029751
0.00505902	0.0166913	0.0182844	0.0301724
0.00337268	0.01538	0.018955	0.0293064
0.00337268	0.0152855	0.0197767	0.0294988
0.00337268	0.0157852	0.0204313	0.0300191
0	0.0157977	0.0207924	0.0301051
0	0.0165559	0.0213185	0.0307288
0.00168634	0.016186	0.0215767	0.0322191
0.00168634	0.0165189	0.0209206	0.0325199
0.00337268	0.0166855	0.0206769	0.0321134
0.00505902	0.0155452	0.0208307	0.0302501
0.00674536	0.0155552	0.0211512	0.0295966
0.00674536	0.0160401	0.0217989	0.0282568
0.00674536	0.0161759	0.0220364	0.0272298
0.0084317	0.0168835	0.0212101	0.0264578
0.0084317	0.0170446	0.0209659	0.0268312
0.0084317	0.0171111	0.020742	0.029192
0.00674536	0.018173	0.0202508	0.0291079
0.0084317	0.0177981	0.0195195	0.0295899
0.010118	0.0179087	0.0198133	0.0289463
0.010118	0.0180438	0.020942	0.0283472
0.010118	0.0184475	0.0209474	0.0286851
0.010118	0.018407	0.0223938	0.0268575
0.010118	0.018489	0.0229187	0.0275994
0.0118044	0.0188709	0.0223281	0.0290607
0.0118044	0.019187	0.0225524	0.0298844
0.0134907	0.0195246	0.0231118	0.0302793
0.0134907	0.0206412	0.02384	0.0294302
0.0134907	0.0197298	0.024141	0.0284375
0.0134907	0.0198621	0.0243895	0.0293766
0.0118044	0.0201671	0.0248924	0.0300053
0.0118044	0.0203061	0.0249933	0.0302863
0.0118044	0.0207259	0.0259911	0.0315214
0.0151771	0.0205978	0.0252934	0.0313869
0.0151771	0.0195566	0.0252228	0.0322326
0.0151771	0.0193585	0.0254446	0.0314342
0.0151771	0.0187008	0.0251044	0.0321589
0.0134907	0.0191068	0.0252338	0.0308511
0.0134907	0.0193811	0.0245716	0.0303753
0.0134907	0.0193008	0.0245855	0.0303111
0.0134907	0.0191639	0.0249145	0.029535
0.0118044	0.0189007	0.0251093	0.0298092
0.0134907	0.0202418	0.0249432	0.029891
0.0134907	0.0201755	0.0257417	0.0297989
0.0151771	0.0197908	0.0257946	0.0304173
0.0151771	0.0203596	0.026521	0.0302659
0.0134907	0.02093	0.0256696	0.0296457
0.0134907	0.0208137	0.0256668	0.0294778
0.0134907	0.0211675	0.0261161	0.029203
0.0134907	0.0217073	0.0259465	0.0295404
0.0134907	0.0226889	0.0269503	0.0304673
0.0134907	0.0236611	0.0270013	0.0305413
0.0134907	0.0244595	0.02718	0.0309859
0.0118044	0.0251218	0.0274227	0.0302804
0.010118	0.0258985	0.0286812	0.0312302
0.010118	0.0258175	0.0290003	0.0309426
0.010118	0.0249339	0.0289301	0.0301003
0.010118	0.0248671	0.0295276	0.0293797
0.0084317	0.0241368	0.0299241	0.028041
0.00674536	0.0237603	0.0297389	0.0279349
0.00505902	0.0243435	0.0299559	0.0286932
0.00337268	0.0242485	0.0311146	0.0281864
0.00505902	0.025834	0.0305534	0.0300173
0.00337268	0.02626	0.031499	0.0293787
0.00337268	0.0266462	0.0318988	0.0297392
0.00337268	0.0255027	0.0322531	0.0305042
0.00337268	0.0257153	0.0317805	0.0298328
0.00337268	0.0260925	0.031317	0.0297061
0.00337268	0.0247172	0.0300223	0.0282221
0.00168634	0.0261436	0.0300361	0.0286506
0.00168634	0.0284014	0.0306195	0.0288224
0.00337268	0.0281046	0.0303336	0.0275874
0.0134907	0.0292049	0.030654	0.0276757
0.0151771	0.0280841	0.0301149	0.0268402
0.0151771	0.0274686	0.0293705	0.0257412
0.0134907	0.026873	0.0293849	0.0262561
0.0151771	0.0262478	0.0289983	0.0258561
0.0185497	0.0268191	0.0288571	0.0257743
0.0185497	0.0264556	0.0289563	0.0262647
0.0168634	0.02747	0.0282866	0.0270074
0.0185497	0.0273991	0.027686	0.0270955
0.0185497	0.0274939	0.0279543	0.0265652
0.0202361	0.0273336	0.0290603	0.026162
0.0202361	0.0272664	0.029696	0.0254615
0.0202361	0.0278122	0.0291736	0.0258732
0.0185497	0.027806	0.0292708	0.0257393
0.0168634	0.0261936	0.0291171	0.02649
0.0151771	0.028011	0.0283482	0.0264822
0.0151771	0.028864	0.027918	0.0284614
0.0151771	0.0288812	0.0281433	0.0278868
0.0168634	0.02775	0.028199	0.0272242
0.0151771	0.0272653	0.0294583	0.0276942
0.0151771	0.0263695	0.0301089	0.0271082
0.0151771	0.025317	0.0307274	0.026207
0.0151771	0.0257087	0.0309723	0.0261542
0.0168634	0.0247965	0.0307249	0.0258772
0.0168634	0.0245113	0.0307702	0.027418
0.0168634	0.0236228	0.0310934	0.0270268
0.0168634	0.0221165	0.029201	0.027554
0.0151771	0.0219339	0.0295778	0.0275146
0.0168634	0.0212175	0.0300636	0.0285367
0.0168634	0.0210711	0.0302593	0.0293948
0.0151771	0.0217837	0.0306316	0.0305034
0.0168634	0.0216962	0.0301944	0.0308018
0.0168634	0.0231373	0.0303218	0.0313121
0.0168634	0.0240195	0.0299753	0.0313958
0.0168634	0.0250855	0.0315688	0.0316922
0.0168634	0.0258052	0.0317731	0.0310274
0.0168634	0.0257353	0.0306668	0.0314524
0.0151771	0.0258952	0.0315265	0.031608
0.0151771	0.0262952	0.0318305	0.0306852
0.0168634	0.0266008	0.0315048	0.0299182
0.0168634	0.0260712	0.0319879	0.0292669
0.0168634	0.0256585	0.0320636	0.0288922
0.0168634	0.0241295	0.0313311	0.0285955
0.0168634	0.023623	0.0307652	0.0293884
0.0168634	0.0246869	0.0315656	0.0292856
0.0151771	0.0236986	0.0305864	0.0302082
0.0151771	0.0224431	0.0307147	0.0316124
0.0134907	0.0218492	0.0302365	0.0320794
0.0134907	0.0208142	0.0297006	0.0313426
0.00337268	0.0204041	0.0298306	0.0304763
0.00337268	0.0217572	0.0296667	0.0322752
0.00337268	0.0221186	0.030056	0.0320758
0.00337268	0.0219671	0.0299011	0.0312819
0.00168634	0.0224644	0.0302469	0.0317761
0.00168634	0.0226267	0.0293862	0.0309551
0.00168634	0.0225152	0.0297753	0.0305232
0.00168634	0.021932	0.0297244	0.0308647
0.00168634	0.0218637	0.0296957	0.0313113
0.00168634	0.019627	0.0287382	0.0332338
0.00168634	0.0189854	0.0300177	0.0323559
0.00168634	0.0189266	0.0305526	0.0319738
0.00168634	0.0183489	0.0316833	0.0321743
0.00168634	0.0196958	0.0322882	0.0319002
0.00168634	0.0193576	0.0321338	0.0314348
0.00168634	0.0188704	0.0328871	0.0311963
0.00168634	0.01889	0.0331349	0.0311694
0.00168634	0.0199037	0.0332127	0.030496
0.00168634	0.0201549	0.0334598	0.0309822
0	0.0199148	0.0336452	0.0318031
0.00674536	0.0197347	0.0336964	0.0310188
0.00674536	0.0192119	0.0349958	0.0306401
0.0084317	0.0195571	0.0342993	0.0311837
0.0084317	0.0195444	0.0341305	0.032005
0.010118	0.0202159	0.0341891	0.0320935
0.010118	0.0211927	0.0331115	0.0313983
0.010118	0.0204377	0.0326177	0.0320154
0.010118	0.0205235	0.0331727	0.0321377
0.0134907	0.0205737	0.0339276	0.0321411
0.0134907	0.0218576	0.0348167	0.031499
0.0134907	0.0220326	0.0342355	0.0312975
0.0151771	0.0225015	0.034094	0.0316839
0.0151771	0.0231801	0.0327255	0.0323271
0.0151771	0.0228963	0.0335389	0.0329144
0.0168634	0.0218365	0.0332953	0.0327954
0.0168634	0.0208789	0.0342279	0.033605
0.0168634	0.0205532	0.0344028	0.0351833
0.0168634	0.0190685	0.0345245	0.0353888
0.0168634	0.0184642	0.034244	0.0360708
0.0168634	0.0191925	0.0337625	0.0357158
0.0185497	0.0189386	0.0341479	0.0353651
0.0185497	0.0183964	0.0344529	0.0356955
0.0168634	0.0189484	0.0343858	0.0361457
0.0168634	0.018014	0.0352901	0.0369407
0.0185497	0.0182674	0.0357331	0.0364902
0.0185497	0.0182252	0.0359125	0.0336282
0.0185497	0.018544	0.036562	0.0343673
0.0168634	0.0180116	0.0356996	0.0345901
0.0168634	0.0174019	0.0365877	0.0337218
0.0185497	0.0175017	0.0381271	0.0327952
0.0185497	0.0177175	0.0379368	0.0327241
0.0202361	0.0179065	0.038226	0.0330732
0.0202361	0.0177618	0.0383753	0.0336336
0.0202361	0.01811	0.0386429	0.0344559
0.0219224	0.0182083	0.0390235	0.0347298
0.0202361	0.0175835	0.0400549	0.0343265
0.0219224	0.0181584	0.0406076	0.0342914
0.0219224	0.0183498	0.0400376	0.0335227
0.0236088	0.0179049	0.0404151	0.0337524
0.0252951	0.0179618	0.0398753	0.0328062
0.0236088	0.0186976	0.0393897	0.0335827
0.0236088	0.0190946	0.0410028	0.0314136
0.0219224	0.0195076	0.040457	0.0319277
0.0219224	0.0198982	0.0409118	0.0326339
0.0236088	0.0207239	0.0397396	0.0322288
0.0236088	0.0211232	0.0402675	0.033295
0.0236088	0.0207461	0.0401984	0.0322299
0.0219224	0.020536	0.0390052	0.0301743
0.0202361	0.0200477	0.039608	0.0299288
0.0202361	0.019785	0.040241	0.029716
0.0151771	0.0192643	0.0407757	0.0301273
0.0134907	0.0189132	0.0409694	0.028996
0.0118044	0.0182869	0.0418119	0.0285462
0.0118044	0.0184705	0.0419845	0.0292263
0.0118044	0.0189782	0.0420402	0.0292524
0.0118044	0.0188395	0.0430557	0.0290507
0.0134907	0.0191028	0.0429036	0.0284897
0.0134907	0.0209885	0.0428003	0.0287256
0.0118044	0.0213186	0.0426946	0.0286831
0.0118044	0.0208303	0.0425062	0.027808
0.0134907	0.0206524	0.0423643	0.0286214
0.0134907	0.0194943	0.0428236	0.0296699
0.0134907	0.0200016	0.0429662	0.0287657
0.0168634	0.0200778	0.0440965	0.0292279
0.0168634	0.0213358	0.044793	0.0287318
0.0185497	0.0207284	0.0436849	0.0288472
0.0185497	0.0216964	0.0440312	0.0276006
0.0202361	0.0222998	0.0447972	0.0269074
0.0185497	0.0217866	0.0456181	0.0270695
0.0185497	0.0235935	0.044797	0.0285337
0.0168634	0.0228296	0.0450982	0.0292179
0.0185497	0.0226316	0.0461383	0.028358
0.0185497	0.0220793	0.0463026	0.0282567
0.0185497	0.0228005	0.046054	0.027173
0.0168634	0.0236025	0.0457433	0.0274611
0.0151771	0.0241426	0.0460495	0.027808
0.0151771	0.0245329	0.0460024	0.0282124
0.0151771	0.025189	0.0464461	0.0292253
0.0134907	0.0244529	0.0461094	0.0291117
0.0151771	0.0254524	0.0461448	0.028073
0.00505902	0.0250588	0.0468938	0.0283467
0.00674536	0.0242531	0.0470055	0.0279058
0.00674536	0.0247734	0.0473192	0.0281591
0.00674536	0.0257922	0.0473114	0.0289756
0.00674536	0.0274392	0.047642	0.0294391
0.00674536	0.0297149	0.044888	0.0278387
0.00505902	0.0299064	0.0446257	0.0274194
0.00505902	0.0296696	0.0456273	0.0274287
0.00505902	0.0305653	0.0459798	0.0285617
0.00505902	0.0313805	0.0458303	0.0275263
0.00505902	0.0320132	0.0464668	0.0288426
0.00505902	0.0326043	0.0469962	0.02981
0.00674536	0.0324705	0.0465114	0.0311321
0.00674536	0.0307425	0.0444596	0.0311368
0.00674536	0.0312293	0.0448395	0.0310411
0.0084317	0.0322943	0.0431029	0.0311221
0.00505902	0.031504	0.0443255	0.0302171
0.00505902	0.0320557	0.045369	0.0301645
0.00337268	0.0311791	0.0449205	0.0301338
0.00337268	0.0312101	0.0450733	0.0299048
0.00337268	0.0317928	0.0451509	0.0305267
0.00337268	0.0299985	0.0449703	0.0298953
0.00168634	0.0308761	0.0442386	0.030307
0.00337268	0.0307145	0.0427988	0.0305826
0.00337268	0.0313699	0.0444074	0.029786
0.00337268	0.0321948	0.044496	0.0309793
0.00337268	0.0322399	0.0445342	0.0307574
0.00337268	0.0326931	0.045551	0.031409
0.00505902	0.0330649	0.0460776	0.0319963
0.00505902	0.0339508	0.0485071	0.0331594
0.00337268	0.0342048	0.0487267	0.033554
0.00337268	0.0338893	0.0485905	0.0331671
0.00505902	0.0349273	0.0501655	0.0331455
0.00674536	0.0361192	0.0497807	0.0335663
0.00505902	0.0363201	0.0493611	0.0332927
0.00505902	0.0361494	0.0495978	0.0339797
0.00337268	0.0363161	0.048301	0.034717
0.00337268	0.0358605	0.0478345	0.0364363
0.00337268	0.0349624	0.0478833	0.0365684
0.00337268	0.0357185	0.0462582	0.0371663
0.00168634	0.0355904	0.0457809	0.0379909
0.00168634	0.0358262	0.0462404	0.0383384
0.00337268	0.0361017	0.0466279	0.0381929
0.00337268	0.0369267	0.0458037	0.0387289
0.00337268	0.0364424	0.046065	0.0384886
0.00168634	0.0371978	0.04688	0.0398066
0.00168634	0.0391973	0.044897	0.0390394
0.00168634	0.0390202	0.0445756	0.0392067
0.00168634	0.0397645	0.0445447	0.0398819
0	0.0412749	0.0453603	0.0397125
0.00168634	0.042219	0.0469404	0.0397056
0.00168634	0.0430975	0.0451758	0.0396639
0.00337268	0.0426374	0.0454194	0.0395502
0.00337268	0.0425426	0.0453009	0.0402592
0.00674536	0.0426654	0.0450491	0.039949
0.00674536	0.0422623	0.0444179	0.0400741
0.00505902	0.0426466	0.044412	0.0402138
0.00505902	0.0444815	0.0438753	0.0408555
0.00674536	0.0450717	0.0441703	0.0411183
0.00505902	0.0448723	0.0447726	0.0417182
0.00674536	0.0441228	0.0457782	0.041863
0.00674536	0.0446325	0.0448304	0.0404199
0.00674536	0.0426455	0.0443374	0.0409848
0.00674536	0.0426451	0.0446503	0.0407377
0.00505902	0.0400511	0.0447606	0.0415196
0.00505902	0.0370548	0.0439867	0.0422064
0.00674536	0.0368288	0.0439	0.043646
0.00674536	0.0364163	0.0444984	0.0433034
0.00674536	0.0358462	0.043344	0.0441199
0.00505902	0.0354497	0.0416062	0.044048
0.00674536	0.0342292	0.0417978	0.045569
0.00674536	0.0355258	0.0414059	0.0453149
0.0084317	0.0348655	0.0410491	0.0447987
0.0084317	0.0340205	0.0403953	0.0449433
0.0084317	0.0357052	0.0397331	0.0447159
0.0084317	0.036192	0.0398282	0.0452977
0.0118044	0.0382225	0.0389813	0.0451898
0.010118	0.0395689	0.0367415	0.0447201
0.010118	0.0398173	0.0361729	0.0453996
0.0084317	0.0394269	0.0361713	0.0446397
0.010118	0.0387133	0.0364801	0.0443619
0.010118	0.0384522	0.037533	0.0443586
0.010118	0.0377152	0.0385499	0.0438154
0.010118	0.0381821	0.0384098	0.043824
0.0084317	0.0379087	0.0386611	0.0444421
0.010118	0.0360916	0.038878	0.0444538
0.010118	0.0360664	0.0391468	0.0446239
0.0118044	0.0361918	0.039164	0.0441591
0.0118044	0.0366443	0.0401085	0.0438746
0.0118044	0.0385364	0.0399261	0.043975
0.0134907	0.0392271	0.0406197	0.0444376
0.0134907	0.0392787	0.0409154	0.0445953
0.0151771	0.0389491	0.041395	0.0443249
0.0151771	0.0384857	0.0413243	0.044467
0.0168634	0.0395506	0.0416249	0.0442595
0.0168634	0.0385903	0.041346	0.0438348
0.0168634	0.0374525	0.040931	0.0442778
0.0168634	0.0407623	0.0406276	0.042874
0.0185497	0.0411887	0.0397104	0.0430638
0.0185497	0.0412509	0.0396185	0.0433555
0.0185497	0.0410995	0.0387945	0.0444186
0.0185497	0.0410222	0.0386906	0.0462187
0.0185497	0.0412811	0.0382994	0.046387
0.0202361	0.0407337	0.0394693	0.0451937
0.0168634	0.0428434	0.0398551	0.0456555
0.0168634	0.0464686	0.040693	0.0434687
0.0168634	0.0442297	0.0415278	0.0446921
0.0168634	0.0460094	0.040695	0.0440849
0.0185497	0.0468221	0.0407712	0.0448678
0.0202361	0.0477303	0.0411717	0.0456256
0.0202361	0.0484987	0.0416949	0.0458535
0.0202361	0.0483765	0.0422801	0.046136
0.0219224	0.0495601	0.0431202	0.0472884
0.0236088	0.0520671	0.0418017	0.0475027
0.0219224	0.0527623	0.0422092	0.0481875
0.0236088	0.0537116	0.0424377	0.0481457
0.0269815	0.0533738	0.0425231	0.0486941
0.0269815	0.0506035	0.0421591	0.0479552
0.0286678	0.0513254	0.0429058	0.0477736
[truncated: 11,802 more rows]

## Sheet: Fig 5l
Cellect #406	Imaris #155	TrackMate #105
63.6052	63.6175	62.3819
0	0	0
78.0258	65.6965	65.0284
69.2704	66.3202	65.7845
70.3004	67.3597	66.7297
71.073	67.5676	66.9187
71.6738	67.3597	66.7297
71.4163	66.9439	66.3516
72.7039	67.5676	66.9187
72.1888	67.5676	66.9187
72.0172	67.3597	66.5406
71.9313	67.3597	66.7297
71.588	67.3597	66.7297
71.3305	67.5676	66.7297
71.2446	67.5676	66.9187
71.073	67.5676	66.9187
70.9871	67.3597	66.5406
70.9013	67.1518	66.3516
70.9871	67.1518	66.3516
71.073	67.1518	66.3516
71.1588	66.9439	66.1626
70.9871	67.1518	66.1626
70.9013	66.9439	66.1626
72.2747	66.736	65.9735
72.3605	66.5281	65.5955
72.0172	66.3202	65.4064
72.103	66.1123	65.2174
72.5322	65.9044	65.0284
72.7897	65.9044	65.4064
72.7039	65.6965	65.7845
73.2189	66.1123	66.1626
73.3047	66.5281	66.5406
73.5622	66.9439	66.9187
73.3906	67.3597	67.1078
73.4764	67.5676	67.2968
73.4764	67.9834	67.4858
73.3047	68.1913	67.6749
73.5622	68.6071	68.0529
73.3047	68.815	68.242
73.0472	69.4387	68.62
72.618	69.6466	68.8091
72.4464	71.3098	68.9981
72.618	71.5177	68.9981
72.4464	71.5177	69.1871
72.103	71.5177	69.1871
72.0172	71.9335	69.5652
72.3605	72.1414	69.7543
72.5322	72.5572	69.9433
73.133	72.973	70.5104
73.4764	73.8046	71.0775
73.3906	74.2204	71.4556
73.7339	75.2599	72.4008
74.0773	76.7152	73.3459
73.9056	78.3784	74.4802
72.9614	79.8337	75.4253
72.1888	81.0811	76.1815
72.1888	82.1206	76.7486
72.1888	82.7443	77.1267
72.5322	83.1601	77.5047
72.7897	83.5759	77.8828
73.0472	83.9917	78.0718
73.9914	84.1996	78.2609
74.4206	84.1996	78.4499
74.6781	83.9917	78.2609
75.4506	83.7838	78.0718
75.1073	83.1601	77.6938
74.6781	82.3285	77.1267
74.2489	81.4969	76.3705
73.2189	80.2495	75.2363
73.133	79.6258	74.8582
73.2189	79.21	74.4802
73.133	78.5863	73.913
72.7039	77.7547	73.535
72.2747	77.131	72.9679
72.3605	76.7152	72.5898
72.103	76.0915	72.0227
71.588	75.052	71.2665
71.5021	74.4283	70.6994
71.6738	73.8046	70.3214
71.073	73.1809	69.7543
71.2446	72.973	69.3762
70.9013	72.3493	68.9981
70.6438	71.5177	68.242
70.1288	71.1019	67.8639
69.8712	70.6861	67.6749
69.6996	70.2703	67.2968
69.5279	69.6466	66.7297
69.2704	69.2308	66.3516
69.3562	68.6071	65.9735
69.5279	68.1913	65.5955
69.6996	66.5281	65.4064
69.6996	66.5281	65.2174
69.6996	66.3202	65.0284
69.6996	66.1123	64.8393
69.6137	65.9044	64.4612
69.0129	65.2807	64.0832
68.5837	64.8649	63.7051
67.9828	64.4491	63.138
67.4678	63.8254	62.5709
67.1245	63.6175	62.3819
67.2961	64.4491	62.3819
67.7253	64.657	62.3819
68.0687	64.8649	62.5709
68.7554	65.0728	62.7599
68.8412	65.2807	62.949
68.412	64.8649	62.949
68.1545	64.8649	63.138
68.3262	65.0728	63.7051
68.412	65.2807	64.0832
68.2403	65.2807	64.2722
67.7253	65.0728	64.4612
67.5536	65.0728	64.6503
67.2961	65.0728	64.6503
67.0386	65.0728	64.6503
67.0386	65.4886	65.0284
67.5536	66.3202	65.5955
68.0687	67.7755	66.9187
67.9828	70.4782	68.9981
67.6395	73.1809	70.8885
67.382	75.4678	72.7788
66.9528	77.3389	73.913
67.0386	78.5863	75.0473
67.2103	80.0416	75.9924
66.6953	80.6653	76.3705
66.6094	80.8732	76.3705
66.3519	80.8732	76.3705
66.3519	81.0811	76.3705
66.0086	80.8732	76.1815
66.4378	81.0811	76.1815
66.3519	80.8732	75.9924
66.1803	80.4574	75.6144
66.2661	80.4574	75.6144
66.5236	80.2495	75.4253
66.5236	80.2495	75.4253
66.4378	80.0416	75.2363
66.3519	79.6258	74.8582
66.1803	79.6258	75.0473
66.0944	79.8337	75.0473
65.8369	79.8337	75.2363
65.5794	79.6258	75.0473
65.4077	79.0021	74.4802
65.3219	78.5863	74.1021
65.1502	78.1705	73.724
65.1502	77.7547	73.535
65.3219	77.3389	73.3459
65.7511	77.3389	73.3459
66.0086	77.131	73.3459
65.7511	76.7152	72.7788
65.4077	75.6757	72.0227
64.9785	75.2599	71.4556
64.4635	74.2204	70.5104
64.1202	73.3888	69.9433
63.7768	72.973	69.5652
63.6052	72.5572	69.3762
63.691	72.1414	68.9981
63.9485	71.9335	68.9981
64.1202	71.5177	68.62
64.2918	71.3098	68.431
64.6352	71.1019	68.431
64.2918	70.6861	68.0529
63.8627	70.2703	67.6749
64.1202	70.2703	67.6749
64.1202	70.0624	67.4858
64.206	69.8545	67.2968
64.0343	69.6466	67.1078
64.2918	69.4387	66.9187
64.1202	69.0229	66.5406
64.2918	68.815	66.3516
63.9485	68.3992	66.1626
63.6052	67.9834	65.7845
63.9485	67.7755	65.7845
63.9485	67.5676	65.4064
64.2918	67.5676	65.4064
64.3777	67.3597	65.4064
64.5494	67.1518	65.2174
64.206	66.9439	65.0284
64.2918	66.9439	64.8393
64.2918	66.736	64.8393
64.206	66.5281	64.6503
64.5494	66.5281	64.6503
64.5494	66.3202	64.4612
64.4635	66.1123	64.4612
64.206	65.9044	64.0832
64.2918	65.6965	63.8941
64.206	65.6965	63.8941
64.3777	65.6965	63.8941
64.5494	65.4886	63.7051
64.6352	65.4886	63.7051
64.8927	65.4886	63.7051
64.8927	65.2807	63.7051
64.8069	65.2807	63.7051
64.721	65.0728	63.7051
64.6352	64.8649	63.7051
65.0644	65.2807	64.4612
65.0644	65.6965	64.6503
65.0644	65.6965	64.8393
65.4077	65.9044	65.0284
64.8069	65.4886	64.8393
64.5494	65.2807	64.6503
64.5494	65.2807	64.4612
64.8927	65.2807	64.6503
64.721	65.0728	64.4612
64.721	64.8649	64.0832
64.8927	64.657	64.0832
64.5494	64.4491	64.0832
64.4635	64.4491	63.8941
64.5494	64.657	64.2722
64.6352	64.8649	64.4612
64.721	65.0728	64.6503
64.8927	65.2807	64.8393
65.1502	65.4886	65.2174
65.7511	65.9044	65.5955
65.8369	65.9044	65.5955
66.0086	65.9044	65.5955
65.9227	65.9044	65.4064
65.8369	65.9044	65.4064
66.1803	65.9044	65.5955
66.9528	66.3202	65.9735
67.1245	66.5281	66.1626
67.4678	66.9439	66.5406
67.8112	67.5676	66.9187
67.8112	67.7755	67.2968
68.0687	67.9834	67.4858
68.5837	68.3992	67.6749
69.3562	68.815	68.0529
69.4421	68.815	68.0529
70.0429	69.0229	68.242
70.1288	69.0229	68.431
70.1288	68.815	68.242
70.4721	69.0229	68.431
70.2146	68.815	68.242
70.4721	69.0229	68.431
70.7296	69.2308	68.62
71.2446	69.8545	69.1871
71.3305	70.0624	69.1871
71.588	70.2703	69.3762
72.7039	70.894	69.9433
72.618	71.1019	70.1323
72.618	71.1019	70.1323
72.1888	70.894	69.9433
72.0172	70.4782	69.5652
71.5021	70.2703	69.3762
71.2446	69.8545	68.8091
71.4163	69.6466	68.8091
72.618	69.6466	68.8091
72.7897	69.4387	68.62
73.7339	69.4387	68.431
74.8498	69.4387	68.431
74.7639	69.4387	68.431
74.7639	69.4387	68.431
74.9356	69.6466	68.62
74.9356	69.6466	68.62
74.5064	69.6466	68.431
74.5923	69.6466	68.431
74.8498	69.6466	68.431
74.8498	69.4387	68.431
74.8498	69.2308	68.242
74.5923	69.0229	67.8639
74.1631	68.815	67.6749
74.0773	68.6071	67.4858
73.5622	68.1913	67.1078
73.3906	68.1913	66.9187
73.3906	68.1913	67.1078
73.5622	68.3992	67.2968
73.5622	68.3992	67.1078
73.3047	68.1913	66.9187
72.7897	67.7755	66.5406
72.3605	67.3597	66.1626
71.9313	66.9439	65.7845
71.5021	66.5281	65.4064
71.4163	66.3202	65.2174
71.1588	66.1123	64.8393
70.9013	65.9044	64.8393
70.3863	65.6965	64.4612
70.1288	65.4886	64.4612
69.8712	65.2807	64.2722
69.9571	65.2807	64.2722
70.2146	65.2807	64.4612
69.7854	65.0728	64.4612
69.8712	65.0728	64.6503
70.6438	65.2807	65.0284
70.5579	65.0728	65.0284
70.3863	64.8649	65.0284
70.3004	64.8649	64.8393
70.3004	64.657	65.0284
69.2704	64.0333	64.4612
69.3562	63.8254	64.4612
69.0987	64.0333	64.4612
68.927	64.2412	64.4612
68.8412	64.657	64.8393
69.0987	65.2807	65.2174
68.927	65.4886	65.4064
68.8412	66.3202	65.7845
68.3262	66.5281	65.7845
67.9828	67.3597	66.1626
67.2961	68.1913	66.3516
66.4378	69.2308	66.9187
66.4378	69.8545	67.1078
66.6094	70.894	67.6749
67.7253	71.7256	68.0529
70.8155	71.9335	68.242
72.7039	72.3493	68.242
73.133	72.5572	68.0529
73.5622	72.7651	68.0529
73.9914	72.973	68.431
74.2489	73.1809	68.431
74.4206	73.5967	68.8091
74.5923	73.8046	68.8091
75.1931	73.8046	68.8091
75.3648	73.8046	68.8091
75.3648	73.8046	68.8091
75.4506	73.5967	68.62
74.8498	73.8046	68.62
74.1631	73.5967	68.62
73.6481	73.5967	68.62
72.8755	73.3888	68.62
71.9313	72.973	68.242
71.4163	72.7651	68.242
71.1588	72.5572	67.8639
70.4721	72.1414	67.6749
68.927	71.9335	67.4858
67.8112	71.5177	67.2968
66.6953	71.3098	67.1078
66.5236	71.5177	67.1078
66.3519	71.3098	66.9187
66.2661	71.1019	66.9187
66.1803	71.1019	66.9187
66.3519	70.894	66.9187
66.2661	70.894	66.9187
66.0944	70.6861	66.7297
65.9227	70.6861	66.7297
65.6652	70.4782	66.5406
65.5794	70.4782	66.5406
65.4077	70.2703	66.3516
65.4077	70.0624	66.1626
65.2361	69.8545	65.9735
65.2361	69.4387	65.9735
65.1502	69.2308	65.5955
64.9785	69.0229	65.5955
64.721	68.6071	65.2174
64.5494	68.3992	65.0284
64.3777	67.9834	64.8393
64.2918	67.7755	64.6503
64.1202	67.3597	64.4612
63.7768	67.1518	64.2722
63.6052	66.736	63.8941
63.7768	66.736	63.8941
63.8627	66.5281	63.8941
63.9485	66.5281	63.8941
64.1202	66.5281	64.0832
64.206	66.5281	64.0832
64.1202	66.3202	63.8941
64.206	66.1123	63.8941
64.1202	65.9044	63.7051
64.0343	65.6965	63.5161
63.8627	65.4886	63.327
64.206	65.2807	63.138
64.2918	65.2807	63.327
64.721	65.4886	63.5161
64.5494	65.4886	63.5161
64.5494	65.4886	63.5161
64.6352	65.4886	63.5161
64.6352	65.4886	63.5161
64.8069	65.4886	63.5161
64.9785	65.6965	63.7051
64.8927	65.4886	63.5161
64.9785	65.4886	63.7051
65.1502	65.4886	63.7051
65.2361	65.4886	63.7051
65.2361	65.4886	63.5161
65.0644	65.2807	63.5161
65.1502	65.2807	63.5161
64.721	65.0728	63.138
64.6352	64.8649	63.138
64.6352	64.8649	63.138
64.5494	64.657	62.949
64.4635	64.657	62.949
64.2918	64.4491	62.7599
64.4635	64.2412	62.5709
64.206	64.0333	62.3819
64.206	64.0333	64.0832
64.1202	63.8254	63.8941
63.9485	63.6175	63.7051
64.1202	63.6175	63.7051
64.2918	63.8254	63.8941
64.4635	63.8254	63.8941
64.6352	64.0333	64.0832
64.8069	64.2412	64.0832
64.9785	64.2412	64.2722
65.1502	64.4491	64.2722
65.2361	64.8649	64.2722
65.3219	64.8649	64.2722
65.9227	65.0728	64.4612
65.8369	65.0728	64.2722
65.6652	65.0728	64.2722
65.6652	65.0728	64.4612
65.7511	65.2807	64.6503
65.5794	65.2807	64.6503
65.8369	65.6965	65.0284
66.0086	65.6965	65.0284
65.9227	65.9044	65.0284
66.0086	66.1123	65.0284
66.0086	66.1123	65.0284
66.0944	66.3202	65.2174
66.2661	66.3202	65.2174
65.9227	66.1123	65.0284
65.9227	66.3202	65.2174
65.9227	66.3202	65.2174
66.0086	66.3202	65.2174
66.0944	66.3202	65.4064
65.8369	66.3202	65.2174
65.6652	66.3202	65.2174
66.0086	66.5281	65.4064
66.0944	66.5281	65.4064
66.2661	66.5281	65.4064
66.4378	66.736	65.5955
66.2661	66.5281	65.4064
66.1803	66.3202	65.2174
66.0944	66.1123	65.0284
66.1803	66.1123	64.8393
66.4378	66.1123	64.8393
66.2661	65.9044	64.8393
66.1803	65.9044	64.6503
66.0944	65.9044	64.6503
66.1803	65.6965	64.4612
66.1803	65.6965	64.4612
66.2661	65.6965	64.4612
66.0944	65.4886	64.2722
66.1803	65.2807	64.0832
66.5236	65.2807	64.2722
66.5236	65.4886	64.2722
66.6953	65.4886	64.2722
66.9528	65.6965	64.4612
66.9528	65.6965	64.6503
67.2961	65.9044	64.8393
67.897	66.1123	64.8393
67.9828	66.1123	64.8393
67.897	65.9044	64.8393
67.897	65.9044	64.6503
68.0687	65.9044	64.6503
67.4678	65.6965	64.4612
67.2103	65.6965	64.2722
67.0386	65.4886	64.2722
67.1245	65.6965	64.2722
67.2103	65.9044	64.4612
67.2103	65.9044	64.4612
67.2103	65.6965	64.4612
67.382	65.9044	64.4612
66.9528	65.2807	64.0832
66.6094	65.0728	63.8941
66.7811	65.0728	63.7051
66.6953	64.8649	63.7051
67.0386	65.2807	63.7051
67.382	65.6965	64.0832
67.6395	66.1123	64.4612
68.0687	66.1123	64.6503
68.3262	66.3202	64.8393
68.412	66.3202	64.8393
68.4979	66.3202	65.0284
68.412	66.3202	65.0284
68.412	66.1123	64.6503
68.3262	66.1123	64.6503
68.3262	65.9044	64.4612
68.0687	65.9044	64.4612
68.412	66.1123	64.8393
68.412	66.1123	64.6503
68.5837	66.1123	64.6503
68.6695	66.1123	64.6503
69.0129	66.3202	64.8393
68.6695	66.3202	64.8393
68.412	66.1123	64.6503
68.3262	65.9044	64.4612
68.4979	65.9044	64.4612
68.2403	65.9044	64.2722
67.9828	65.6965	64.2722
67.9828	65.6965	64.2722
68.3262	65.6965	64.2722
68.412	65.6965	64.2722
67.9828	65.4886	64.0832
67.897	65.4886	63.8941
67.6395	65.2807	63.8941
67.2961	65.0728	63.5161
67.2103	64.8649	63.327
66.9528	64.657	63.138
66.3519	64.4491	62.949
66.2661	64.4491	62.949
66.4378	64.4491	63.138
66.2661	64.4491	63.138
66.0086	64.657	63.138
66.1803	64.657	63.327
66.4378	64.8649	63.327
66.4378	65.0728	63.327
66.5236	65.0728	63.5161
66.4378	65.0728	63.7051
66.2661	64.8649	63.5161
66.0086	64.8649	63.5161
65.8369	64.657	63.5161
65.7511	64.657	63.5161
65.7511	64.657	63.7051
65.4936	64.4491	63.327
65.6652	64.4491	63.138
65.3219	64.2412	63.138
65.2361	64.2412	62.949
65.1502	64.0333	62.7599
64.8927	64.0333	62.7599
65.0644	64.2412	63.138
64.8927	64.2412	63.138
64.8069	64.2412	63.138
65.2361	64.4491	63.327
65.0644	64.4491	63.327
64.9785	64.4491	63.138
64.721	64.2412	63.138
64.721	64.0333	62.7599
64.4635	63.8254	62.5709
64.206	63.6175	62.3819
64.1202	63.6175	62.3819
64.206	63.8254	62.7599
64.2918	63.8254	62.7599
64.206	63.8254	62.7599
64.1202	63.8254	62.949
64.0343	64.0333	62.949
64.0343	64.2412	63.138
64.206	64.2412	63.327
64.1202	64.4491	63.5161
64.1202	64.657	63.8941
63.6052	64.8649	64.0832
63.691	65.2807	65.0284
63.7768	66.3202	66.1626
63.9485	67.3597	67.4858
64.5494	68.3992	68.9981
65.0644	69.0229	70.1323
65.4077	69.6466	70.6994
65.7511	69.8545	70.8885
65.7511	70.0624	71.0775
65.9227	70.2703	70.8885
66.0944	70.4782	71.0775
66.4378	71.1019	71.2665
66.6953	71.3098	71.2665
66.9528	71.3098	71.4556
67.2103	71.5177	71.6446
67.5536	71.7256	71.6446
67.8112	72.5572	71.6446
67.897	72.3493	71.2665
67.897	72.3493	71.0775
67.7253	72.1414	70.6994
67.6395	71.9335	70.5104
67.5536	71.7256	70.1323
67.2961	71.5177	69.7543
67.382	71.3098	69.3762
67.7253	71.1019	69.1871
67.7253	70.894	68.242
67.382	70.6861	67.8639
67.4678	70.6861	67.6749
67.382	70.2703	67.2968
67.4678	70.0624	66.9187
67.5536	69.8545	66.3516
67.5536	69.6466	66.1626
67.5536	69.4387	65.7845
67.5536	69.2308	65.5955
67.4678	69.0229	65.4064
67.2961	68.6071	65.4064
67.1245	68.6071	65.7845
67.1245	68.3992	65.5955
66.867	68.3992	65.4064
66.9528	68.1913	65.4064
66.867	68.1913	65.2174
66.867	67.9834	65.0284
66.7811	67.9834	64.8393
66.9528	67.5676	64.6503
67.0386	67.3597	64.4612
67.2961	67.3597	65.2174
67.5536	67.3597	65.7845
67.8112	67.1518	65.5955
67.897	66.9439	65.4064
68.2403	66.9439	65.2174
68.1545	66.736	65.0284
67.9828	66.5281	64.8393
67.8112	66.3202	64.6503
67.897	66.3202	64.4612
67.9828	66.3202	64.4612
68.0687	66.1123	64.4612
67.897	66.1123	64.2722
67.9828	66.1123	64.2722
67.9828	65.9044	64.0832
67.7253	65.9044	64.0832
67.7253	65.4886	63.7051
67.6395	65.4886	63.7051
67.7253	65.4886	63.7051
67.2103	65.4886	63.7051
67.0386	65.4886	63.8941
67.2961	64.657	64.0832
67.2103	64.657	64.2722
67.2961	64.657	64.0832
67.2961	64.657	64.0832
67.1245	64.657	64.0832
67.0386	64.657	64.0832
66.867	64.4491	64.2722
66.7811	64.4491	64.2722
66.4378	64.4491	64.2722
66.3519	64.4491	64.2722
66.6094	64.4491	64.0832
66.2661	64.2412	63.8941
66.0944	64.0333	63.7051
65.9227	64.0333	63.7051
65.6652	64.0333	63.7051
65.4077	63.8254	63.7051
65.3219	63.8254	63.7051
65.1502	63.8254	63.5161
65.3219	63.8254	63.5161
65.4077	63.8254	63.327
65.3219	63.6175	62.7599
65.3219	63.6175	62.7599
65.3219	63.6175	62.949
65.4077	63.8254	62.949
65.0644	63.6175	62.949
65.1502	63.6175	62.949
65.1502	63.8254	63.138
65.0644	63.8254	63.138
65.0644	63.8254	63.138
64.8927	63.8254	63.138
64.721	63.8254	62.3819
64.3777	63.6175	62.3819
64.2918	63.6175	62.3819
64.1202	63.8254	62.5709
64.2918	64.0333	63.5161
64.3777	64.657	64.6503
64.3777	64.8649	65.7845
64.3777	65.0728	66.7297
64.2918	65.2807	67.2968
64.206	65.2807	67.4858
64.1202	65.2807	68.0529
64.0343	65.2807	68.242
63.8627	65.0728	68.242
63.8627	65.2807	68.431
63.691	65.2807	68.242
63.7768	65.0728	68.242
64.1202	65.2807	68.242
64.1202	65.2807	68.0529
64.1202	65.0728	67.8639
64.206	65.0728	67.6749
64.0343	64.8649	67.4858
63.9485	64.8649	67.1078
63.8627	64.657	66.9187
63.691	64.4491	66.7297
63.9485	64.4491	66.3516
63.691	64.4491	66.1626
63.691	64.4491	66.1626
63.8627	64.4491	66.1626
63.6052	64.2412	65.7845
63.691	64.2412	65.5955
63.7768	64.4491	65.5955
64.0343	64.4491	65.4064
64.0343	64.4491	65.4064
64.1202	64.4491	65.2174
64.1202	64.4491	65.0284
64.1202	64.2412	64.8393
64.4635	64.2412	64.6503
64.3777	64.2412	64.4612
64.3777	64.2412	64.2722
64.3777	64.0333	64.0832
64.206	64.0333	63.7051
64.4635	64.0333	63.7051
64.4635	64.0333	63.7051
64.5494	64.0333	63.5161
64.5494	64.0333	63.5161
64.5494	63.8254	63.327
65.3219	63.8254	63.138
65.4936	63.8254	63.138
65.3219	63.8254	62.949
65.6652	63.8254	62.949
65.7511	63.8254	62.949
65.8369	63.8254	62.949
65.9227	63.8254	62.949
66.0086	63.8254	62.7599
66.0944	63.8254	62.7599
66.0944	63.8254	62.7599
66.0944	63.8254	62.5709
66.2661	63.8254	62.5709
66.2661	63.6175	62.5709
66.3519	63.8254	62.5709
66.4378	63.8254	62.5709
66.3519	63.6175	62.5709
66.2661	63.6175	62.3819
66.4378	63.6175	62.3819
66.5236	63.6175	62.3819
66.6953	63.8254	62.5709
66.867	63.8254	62.7599
67.1245	64.0333	62.949
67.2103	64.0333	62.7599
67.2103	64.0333	62.949
67.2103	64.4491	63.138
67.2103	64.657	63.5161
67.382	64.8649	63.7051
67.6395	65.2807	64.0832
67.9828	65.6965	64.4612
68.1545	65.9044	64.6503
67.9828	65.6965	64.6503
67.8112	65.6965	64.6503
67.7253	65.6965	64.4612
67.4678	65.9044	64.6503
67.5536	65.9044	64.8393
67.0386	65.9044	64.6503
66.9528	65.9044	64.4612
66.6953	65.9044	64.4612
66.867	65.9044	64.2722
67.0386	65.9044	64.2722
67.2103	65.9044	64.4612
67.5536	66.3202	64.6503
67.6395	66.3202	64.6503
67.9828	66.5281	65.0284
68.2403	66.9439	65.2174
68.4979	67.1518	65.9735
69.0129	67.3597	66.1626
69.1845	67.3597	66.1626
69.1845	67.3597	66.1626
69.1845	67.1518	66.1626
69.6996	67.3597	66.3516
69.7854	67.5676	66.5406
69.9571	67.5676	66.5406
69.6996	67.5676	66.3516
70.1288	67.7755	66.7297
69.9571	67.7755	66.5406
69.9571	67.7755	66.5406
69.8712	67.7755	66.5406
69.9571	67.5676	66.3516
70.0429	67.5676	66.1626
69.9571	67.3597	66.1626
69.9571	67.5676	66.3516
69.5279	67.3597	66.1626
69.5279	67.3597	66.1626
69.5279	67.3597	66.1626
69.6137	67.3597	66.1626
69.1845	67.1518	65.9735
69.1845	67.1518	65.7845
69.2704	66.9439	65.7845
69.1845	66.9439	65.7845
69.0987	66.9439	65.5955
69.0987	66.9439	65.5955
68.8412	66.736	65.4064
68.6695	66.5281	65.4064
68.4979	66.3202	65.2174
68.3262	66.3202	65.2174
68.2403	66.1123	65.0284
68.1545	66.1123	65.0284
68.1545	66.1123	65.0284
68.0687	66.1123	65.0284
67.9828	66.1123	64.8393
67.897	65.9044	64.8393
67.6395	65.9044	64.6503
67.382	65.6965	64.6503
67.2961	65.4886	64.8393
67.2103	65.4886	64.6503
66.867	65.2807	64.4612
66.6953	65.2807	64.4612
66.6094	65.0728	64.2722
66.5236	65.0728	64.2722
66.1803	64.8649	64.0832
66.0086	64.657	63.8941
66.0086	64.4491	63.8941
65.9227	64.4491	63.8941
66.0086	64.657	63.327
66.0086	64.657	63.327
65.8369	64.657	63.138
65.8369	64.657	63.327
65.7511	64.657	63.327
64.9785	64.0333	62.7599
64.721	63.8254	62.5709
64.4635	63.8254	62.3819
64.4635	63.6175	62.3819
64.2918	63.6175	62.3819
64.206	63.6175	62.7599
64.3777	63.6175	62.7599
64.4635	63.8254	62.949
64.3777	63.8254	62.949
64.2918	63.8254	63.138
64.206	64.0333	63.138
64.4635	64.0333	63.327
64.3777	64.2412	63.327
64.1202	64.2412	63.5161
63.9485	64.2412	63.7051
63.7768	64.4491	63.7051
63.7768	64.657	63.8941
63.6052	64.657	64.0832
63.7768	64.8649	64.0832
64.1202	65.2807	64.4612
63.9485	65.2807	64.6503
64.0343	65.2807	64.6503
63.9485	65.4886	64.8393
64.1202	65.4886	65.0284
64.206	65.6965	65.0284
64.3777	65.6965	65.2174
64.3777	65.6965	65.2174
64.6352	65.9044	65.5955
64.6352	65.9044	65.4064
64.8069	65.9044	65.4064
64.8069	65.9044	65.4064
64.8927	65.9044	65.4064
64.9785	66.1123	65.5955
65.0644	66.1123	65.5955
65.1502	66.1123	65.5955
64.9785	66.3202	65.4064
65.1502	66.3202	65.5955
65.2361	66.3202	65.5955
65.3219	66.5281	65.5955
65.4077	66.3202	65.5955
65.4936	66.5281	65.5955
65.5794	66.5281	65.7845
65.7511	66.736	65.7845
66.0086	66.9439	65.9735
66.0944	66.9439	66.1626
66.2661	66.9439	66.1626
66.2661	66.9439	66.1626
66.0086	66.9439	66.1626
65.9227	66.9439	66.1626
65.9227	66.9439	66.1626
66.0086	67.1518	66.3516
66.2661	67.1518	66.5406
66.2661	67.3597	66.5406
66.2661	67.5676	66.7297
66.2661	67.5676	66.7297
66.2661	67.5676	66.3516
66.3519	67.5676	66.3516
66.4378	67.5676	66.3516
66.5236	67.5676	66.3516
66.4378	67.5676	66.3516
66.4378	67.5676	66.5406
66.3519	67.3597	66.3516
66.4378	67.3597	66.1626
66.5236	67.3597	66.1626
66.6094	67.3597	66.1626
66.6953	69.2308	66.1626
66.5236	69.0229	65.9735
66.6094	69.0229	65.9735
66.2661	69.0229	65.7845
66.0944	68.815	65.5955
66.1803	68.815	65.5955
66.2661	68.6071	65.7845
66.2661	68.6071	65.7845
66.4378	68.6071	65.9735
66.4378	68.6071	65.9735
66.4378	68.6071	65.9735
66.5236	68.6071	65.9735
66.3519	68.6071	65.9735
66.3519	68.3992	65.9735
66.0944	68.6071	65.9735
66.1803	68.6071	65.9735
66.0944	68.6071	65.9735
66.1803	68.6071	65.9735
66.2661	68.6071	65.9735
66.4378	68.6071	66.1626
66.6953	66.736	66.1626
66.5236	66.736	66.1626
66.2661	66.736	66.1626
66.2661	66.736	66.1626
66.2661	66.5281	65.9735
66.0944	66.3202	65.7845
66.0944	66.3202	65.7845
65.7511	66.1123	65.4064
65.4936	65.9044	65.4064
65.3219	65.6965	65.2174
65.2361	65.6965	64.4612
64.9785	65.6965	64.2722
64.8069	65.4886	64.2722
64.9785	65.4886	64.0832
64.8069	65.4886	64.0832
64.6352	65.2807	63.8941
64.5494	65.2807	63.8941
64.5494	65.2807	63.8941
64.5494	65.2807	63.8941
64.5494	65.0728	63.8941
64.721	65.2807	63.8941
64.6352	65.0728	63.8941
64.721	65.0728	63.8941
64.8927	65.0728	63.8941
64.8927	65.0728	63.8941
64.8069	64.8649	63.7051
64.8069	64.8649	63.5161
64.5494	64.657	63.327
64.2918	64.4491	63.138
64.1202	64.2412	62.949
64.0343	64.2412	62.949
63.8627	64.0333	62.7599
64.1202	64.0333	62.5709
64.206	63.8254	62.5709
64.2918	63.8254	62.5709
63.9485	63.6175	62.3819
63.8627	63.6175	62.3819
64.1202	63.8254	62.5709
63.9485	63.8254	62.7599
64.2918	64.2412	62.949
64.2918	64.2412	62.949
64.2918	64.2412	62.949
64.8069	64.4491	63.138
64.6352	64.4491	63.138
64.4635	64.2412	62.949
64.4635	64.0333	62.7599
64.3777	64.0333	62.7599
64.5494	64.0333	62.7599
64.721	64.2412	62.949
64.721	64.2412	62.949
64.721	64.2412	63.138
64.8069	64.2412	63.138
64.8927	64.4491	63.138
64.9785	64.4491	63.138
64.9785	64.2412	62.949
64.8069	64.2412	62.949
64.721	64.2412	62.949
64.8069	64.2412	62.949
65.0644	64.4491	63.138
64.9785	64.4491	63.138
65.0644	64.4491	63.327
64.9785	64.4491	63.138
64.8069	64.2412	63.138
64.721	64.2412	62.949
64.8069	64.2412	62.949
64.8069	64.2412	62.949
64.6352	64.2412	62.949
64.8927	64.2412	62.949
64.8069	64.2412	62.949
65.0644	64.4491	63.138
65.1502	64.4491	63.327
65.3219	64.657	63.327
65.1502	64.4491	63.327
65.0644	64.657	63.5161
65.2361	64.8649	63.5161
65.1502	64.8649	63.7051
65.1502	64.8649	63.7051
65.3219	65.0728	63.8941
65.4936	65.0728	63.8941
65.4936	65.2807	64.0832
65.3219	65.0728	63.8941
65.2361	65.0728	63.8941
65.2361	65.2807	64.0832
65.3219	65.4886	64.2722
65.2361	65.4886	64.2722
65.3219	65.4886	64.4612
65.4936	65.6965	64.4612
65.4077	65.2807	64.0832
65.0644	65.0728	63.8941
64.9785	65.0728	63.8941
64.721	64.8649	63.7051
64.5494	64.8649	63.7051
64.5494	64.8649	63.7051
64.4635	65.0728	63.8941
64.6352	65.0728	64.0832
64.4635	65.2807	64.0832
64.8069	65.4886	64.4612
64.8927	65.4886	64.4612
65.0644	65.6965	64.4612
65.4077	65.6965	64.6503
65.4936	65.6965	64.6503
65.6652	65.9044	64.6503
65.8369	65.9044	64.8393
65.8369	65.9044	64.6503
65.9227	65.6965	64.6503
65.7511	65.6965	64.4612
65.7511	65.4886	64.2722
65.8369	65.2807	64.2722
66.0086	65.2807	64.2722
66.1803	65.4886	64.2722
66.1803	65.2807	64.8393
66.0944	65.2807	64.6503
66.0944	65.2807	64.6503
66.0944	65.2807	64.6503
66.1803	65.2807	64.6503
66.1803	65.2807	64.6503
66.1803	65.0728	64.6503
66.0944	65.0728	64.4612
65.9227	64.8649	64.2722
65.9227	64.8649	64.0832
65.6652	64.657	63.7051
65.8369	64.4491	63.5161
65.7511	64.2412	63.327
65.6652	64.2412	63.138
65.7511	64.2412	63.138
65.7511	64.2412	62.949
65.5794	64.0333	62.949
65.4077	63.8254	62.5709
65.3219	63.8254	62.5709
65.1502	63.6175	62.3819
65.0644	65.0728	63.5161
65.1502	65.0728	63.7051
65.1502	65.2807	63.8941
65.2361	65.2807	64.0832
65.2361	65.2807	64.0832
65.1502	65.4886	64.2722
65.1502	65.2807	64.2722
65.2361	65.4886	64.4612
65.0644	65.4886	64.2722
64.9785	65.2807	64.2722
65.1502	66.736	64.4612
65.0644	66.5281	64.2722
64.9785	66.5281	64.4612
64.9785	66.736	64.4612
65.2361	66.736	64.4612
65.6652	66.736	64.4612
65.8369	66.736	64.4612
65.9227	66.5281	64.4612
65.7511	66.5281	64.2722
65.9227	66.3202	64.0832
66.0944	66.3202	64.2722
65.9227	66.1123	64.4612
65.9227	66.1123	64.8393
65.8369	66.1123	65.0284
66.0086	66.3202	65.4064
66.0086	66.3202	65.5955
66.0086	66.5281	65.7845
65.8369	66.5281	65.9735
66.0086	66.736	65.9735
66.0086	66.736	66.1626
65.8369	66.9439	66.3516
66.1803	67.1518	66.5406
66.3519	67.3597	66.7297
66.3519	67.5676	66.9187
66.2661	67.5676	66.9187
66.1803	67.5676	67.1078
66.0086	67.5676	66.9187
66.0086	67.5676	67.1078
66.0086	67.7755	67.1078
65.9227	67.9834	67.4858
65.5794	68.1913	67.8639
65.6652	68.3992	68.0529
65.6652	68.3992	68.242
65.5794	68.6071	68.242
65.9227	68.815	68.431
65.9227	68.815	68.62
65.8369	68.815	68.62
65.7511	68.815	68.62
65.6652	68.6071	68.431
65.5794	68.6071	68.431
65.6652	68.6071	68.431
65.6652	68.6071	68.431
65.6652	68.6071	68.242
65.7511	68.6071	68.0529
65.6652	68.3992	67.8639
65.6652	68.3992	67.8639
65.6652	68.3992	67.8639
65.7511	68.3992	67.8639
65.5794	67.9834	67.4858
65.5794	67.9834	67.4858
65.5794	67.9834	66.9187
65.5794	67.9834	67.1078
65.5794	67.9834	66.9187
65.3219	67.7755	66.7297
64.8069	67.5676	66.5406
64.721	67.3597	66.3516
64.6352	67.1518	66.1626
64.4635	67.1518	65.9735
64.3777	66.736	65.5955
64.206	66.5281	65.4064
64.2918	66.3202	65.2174
64.1202	66.1123	64.8393
64.2918	66.1123	64.6503
63.9485	65.6965	64.2722
63.7768	65.4886	63.8941
63.691	65.2807	63.7051
63.7768	65.2807	63.7051
63.9485	65.2807	63.7051
63.9485	65.2807	63.7051
64.206	65.2807	63.8941
64.1202	65.4886	63.8941
64.1202	65.4886	64.0832
64.1202	65.6965	64.0832
64.2918	65.9044	64.4612
64.721	66.3202	64.8393
64.8927	66.5281	65.0284
65.4077	66.736	65.4064
65.5794	66.9439	65.4064
65.4936	66.736	65.4064
65.7511	66.9439	65.5955
65.7511	67.1518	65.5955
65.6652	67.3597	65.9735
66.2661	67.5676	66.1626
66.1803	67.5676	66.1626
66.1803	67.5676	66.1626
66.2661	67.5676	66.1626
66.9528	67.7755	66.5406
66.9528	67.7755	66.5406
67.2103	67.9834	66.5406
67.2961	67.7755	66.5406
66.9528	67.5676	66.3516
67.0386	67.5676	66.1626
66.9528	67.3597	66.1626
66.9528	67.3597	65.9735
66.9528	67.1518	65.7845
66.867	67.1518	65.7845
66.6953	67.1518	65.7845
66.7811	67.1518	65.7845
67.0386	67.1518	65.7845
66.9528	67.1518	65.7845
67.0386	67.1518	65.7845
67.0386	67.1518	65.7845
66.867	66.9439	65.7845
66.7811	66.9439	65.5955
66.7811	66.736	65.5955
66.867	66.736	65.5955
66.867	66.736	65.4064
66.867	66.736	65.4064
66.867	66.736	65.4064
66.9528	66.736	65.4064
66.6953	66.5281	65.4064
66.7811	66.3202	65.2174
66.6953	66.3202	65.2174
66.7811	66.3202	65.2174
66.867	66.3202	65.2174
66.7811	66.1123	65.0284
66.7811	66.1123	65.0284
66.6953	66.1123	65.0284
66.3519	65.9044	64.8393
66.3519	65.9044	64.6503
66.2661	65.6965	64.6503
66.1803	65.4886	64.4612
66.0086	65.2807	64.2722
65.7511	65.0728	64.0832
65.4936	65.0728	63.8941
65.2361	64.8649	63.7051
64.9785	64.657	63.7051
64.9785	64.657	63.7051
64.8069	64.657	63.5161
64.721	64.657	63.5161
64.721	64.4491	63.138
64.4635	64.2412	62.949
64.3777	64.2412	62.949
64.2918	64.0333	62.7599
64.3777	64.0333	62.7599
63.691	63.6175	62.3819
63.691	63.6175	62.3819
63.6052	63.6175	62.3819
63.7768	63.6175	62.3819
63.9485	63.8254	62.5709
63.9485	63.8254	62.7599
64.4635	64.2412	64.2722
64.8927	64.657	64.8393
65.1502	65.0728	65.2174
65.4936	65.4886	65.5955
65.7511	65.6965	66.1626
66.1803	65.9044	66.7297
66.2661	66.5281	67.2968
66.3519	67.1518	68.242
66.2661	67.5676	68.8091
66.2661	67.9834	69.7543
66.4378	68.815	69.9433
66.6094	69.2308	70.3214
66.5236	69.4387	70.5104
66.6953	69.6466	70.8885
66.6953	70.0624	71.2665
66.6094	70.0624	71.2665
66.5236	70.0624	71.2665
66.3519	69.8545	71.2665
66.3519	69.8545	71.0775
66.4378	70.0624	70.5104
66.6094	70.6861	70.5104
66.6953	70.6861	70.5104
66.6953	70.6861	70.5104
66.6094	70.4782	70.3214
66.6953	70.4782	70.1323
66.4378	70.0624	69.7543
66.3519	69.8545	69.5652
66.3519	69.4387	68.9981
66.1803	69.2308	68.8091
66.2661	69.0229	68.62
66.1803	69.0229	68.431
66.2661	69.0229	68.431
66.0944	68.815	68.242
65.7511	68.6071	68.0529
65.9227	68.6071	68.0529
65.8369	68.3992	67.8639
65.7511	68.1913	67.6749
65.6652	68.1913	67.4858
65.5794	67.9834	67.2968
65.6652	67.7755	66.5406
65.5794	67.5676	66.3516
65.4077	67.5676	66.5406
65.4077	67.5676	66.3516
65.2361	67.3597	66.3516
65.4077	67.3597	66.3516
65.4077	67.3597	66.1626
65.3219	67.3597	66.1626
65.2361	67.3597	65.9735
65.1502	67.3597	65.9735
65.2361	67.3597	64.4612
65.1502	67.1518	64.4612
65.0644	67.1518	64.2722
64.8927	66.9439	64.2722
64.721	66.736	64.0832
64.3777	66.5281	63.8941
64.3777	66.5281	63.7051
64.3777	66.5281	63.7051
64.5494	66.3202	63.7051
64.206	66.3202	63.5161
64.0343	65.6965	63.5161
64.1202	65.6965	63.5161
64.5494	65.6965	63.7051
64.4635	65.6965	63.5161
64.5494	65.6965	63.7051
64.721	65.6965	63.7051
64.6352	65.6965	63.7051
64.5494	65.6965	63.7051
64.4635	65.4886	63.5161
64.3777	65.4886	63.5161
64.4635	64.657	63.327
64.6352	64.657	63.327
64.8069	64.657	63.327
64.8069	64.657	63.5161
64.8069	64.657	63.5161
64.9785	64.8649	63.5161
64.9785	64.8649	63.5161
65.1502	65.0728	63.5161
65.0644	64.8649	63.327
64.8927	64.8649	63.327
64.8927	64.657	63.138
64.721	64.657	63.138
64.8069	64.657	62.949
64.8927	64.657	62.949
64.8927	64.4491	62.949
64.9785	64.4491	62.949
65.0644	64.657	62.949
65.2361	64.657	63.138
65.1502	64.657	62.949
65.2361	64.657	63.138
65.2361	64.4491	62.949
64.9785	64.2412	62.7599
64.8927	64.2412	62.5709
64.6352	64.2412	62.5709
64.5494	64.0333	62.3819
64.5494	64.0333	62.3819
64.5494	64.0333	62.3819
64.721	64.2412	62.5709
64.8069	64.2412	62.7599
64.8927	64.4491	62.7599
65.0644	64.4491	62.949
65.0644	64.657	62.949
64.9785	64.657	62.949
64.9785	64.657	62.949
65.0644	64.657	62.949
65.1502	64.657	63.138
65.0644	64.657	62.949
65.1502	64.657	62.949
65.2361	64.8649	63.138
65.2361	64.8649	63.138
65.4077	64.8649	63.327
65.3219	64.8649	63.138
65.4077	64.8649	63.138
65.3219	64.8649	63.138
64.9785	64.8649	63.138
64.8927	64.657	62.949
64.721	64.657	62.949
64.721	64.4491	62.7599
64.6352	64.4491	62.7599
64.2918	64.2412	62.5709
64.206	64.2412	63.327
64.1202	64.0333	63.138
64.1202	64.0333	63.138
64.1202	64.0333	63.138
64.0343	63.8254	62.949
64.0343	63.8254	62.949
63.8627	63.6175	62.7599
63.8627	63.6175	62.7599
63.7768	63.6175	62.7599
63.691	63.6175	62.7599
63.6052	63.6175	62.7599
63.6052	63.6175	62.7599
63.691	63.8254	62.949
63.8627	64.0333	63.138
63.9485	64.2412	63.327
64.1202	64.4491	63.7051
64.1202	64.657	63.8941
64.3777	64.8649	64.0832
64.4635	65.2807	64.2722
64.5494	65.4886	64.6503
64.6352	65.6965	63.7051
64.721	65.6965	63.8941
64.721	65.9044	63.8941
64.721	65.9044	63.8941
64.6352	66.1123	63.8941
64.6352	66.1123	64.0832
64.6352	66.1123	64.0832
64.5494	66.1123	63.8941
64.4635	66.1123	63.7051
64.3777	66.1123	63.7051
64.5494	65.9044	63.7051
64.6352	65.9044	63.7051
64.4635	65.6965	63.8941
64.3777	65.6965	63.8941
64.4635	65.6965	63.8941
64.3777	65.6965	63.8941
64.3777	65.6965	64.0832
64.4635	65.9044	64.0832
64.8069	66.1123	64.4612
65.1502	66.5281	64.6503
65.2361	66.736	64.8393
65.4077	66.9439	65.0284
65.4936	67.1518	65.2174
65.4077	67.3597	65.2174
65.2361	67.1518	65.2174
65.1502	67.1518	65.0284
65.1502	67.1518	65.0284
65.0644	67.1518	65.0284
64.9785	67.3597	65.0284
65.1502	67.3597	65.2174
65.4077	67.5676	66.9187
65.4077	67.5676	66.9187
65.4077	67.5676	66.9187
65.4936	67.5676	66.9187
65.3219	67.5676	66.9187
64.721	67.1518	66.5406
64.6352	66.9439	66.3516
64.5494	66.9439	66.3516
64.2918	66.736	66.1626
64.2918	66.5281	65.9735
64.2918	66.5281	64.6503
64.2918	66.736	64.6503
64.206	66.5281	64.6503
64.206	66.5281	64.6503
64.0343	66.3202	64.4612
63.9485	66.3202	64.4612
63.691	66.1123	64.2722
63.691	65.9044	64.2722
63.691	65.9044	64.2722
63.7768	65.9044	64.2722
63.7768	65.6965	64.0832
63.691	65.6965	63.8941
63.7768	65.6965	63.8941
63.7768	65.6965	63.8941
64.0343	65.6965	63.8941
64.1202	65.6965	63.8941
64.1202	65.6965	63.8941
64.2918	65.6965	63.8941
64.2918	65.6965	63.8941
64.2918	65.6965	63.7051
64.2918	65.4886	63.5161
64.2918	65.2807	63.327
64.3777	65.2807	63.327
64.3777	65.2807	63.138
64.3777	65.2807	63.138
64.8069	65.2807	63.138
65.0644	65.2807	63.138
65.0644	65.2807	63.138
65.0644	65.2807	63.138
65.1502	65.2807	63.138
65.3219	65.2807	63.327
65.4936	65.2807	63.327
65.5794	65.4886	63.5161
65.4077	65.4886	63.5161
65.2361	65.2807	63.327
65.2361	65.2807	63.138
65.3219	65.0728	62.949
65.4077	65.2807	62.949
65.4077	65.2807	62.949
65.8369	65.4886	62.949
66.0944	65.6965	62.949
66.4378	65.9044	63.138
66.6953	66.1123	63.5161
66.9528	66.5281	63.7051
67.1245	66.5281	63.8941
67.0386	66.5281	63.7051
67.0386	66.3202	63.5161
66.867	66.1123	63.138
66.7811	65.9044	62.949
66.7811	65.6965	62.949
66.4378	65.4886	62.5709
66.4378	65.4886	62.5709
66.5236	65.2807	62.5709
66.6094	65.2807	62.3819
66.5236	65.2807	62.3819
66.6953	65.2807	62.5709
66.7811	65.2807	62.5709
66.6953	65.2807	62.5709
66.6094	65.0728	62.3819
66.5236	65.2807	62.3819
66.4378	65.0728	63.138
66.4378	65.0728	63.138
66.4378	64.8649	62.949
66.4378	64.8649	62.949
66.4378	64.8649	62.7599
66.5236	64.8649	62.7599
66.3519	64.657	62.7599
66.2661	64.657	62.7599
66.0944	64.657	62.5709
66.0086	64.657	62.5709
65.9227	64.657	63.327
65.8369	64.657	63.327
65.9227	64.657	63.327
65.8369	64.657	63.327
65.4936	64.4491	63.138
65.3219	64.4491	63.138
65.3219	64.4491	63.138
65.1502	64.4491	62.949
65.3219	64.4491	63.138
65.4077	64.657	63.138
65.4077	64.4491	63.138
65.6652	64.4491	63.138
65.7511	64.4491	63.138
65.5794	64.4491	63.138
65.3219	64.2412	62.949
65.4077	64.2412	62.949
65.4077	64.0333	62.7599
65.3219	64.0333	62.7599
64.9785	63.8254	62.5709
64.8927	63.6175	62.3819
64.721	64.2412	62.3819
64.8069	64.4491	62.5709
65.0644	64.8649	62.949
65.1502	64.8649	63.138
65.2361	65.0728	63.327
65.4077	65.2807	63.7051
65.1502	65.2807	63.7051
65.2361	65.4886	63.8941
65.0644	65.4886	63.8941
64.9785	65.4886	63.8941
64.721	65.2807	64.4612
64.6352	65.2807	64.4612
64.4635	65.2807	64.6503
64.4635	65.2807	64.8393
64.3777	65.0728	64.8393
64.2918	65.0728	64.8393
64.4635	65.0728	64.8393
64.6352	65.0728	65.0284
64.721	65.2807	65.2174
64.721	65.4886	65.4064
64.6352	65.2807	65.4064
64.721	65.4886	65.5955
64.5494	65.4886	65.5955
64.6352	65.6965	65.9735
64.6352	65.9044	66.1626
64.8927	66.1123	66.3516
64.8927	66.3202	66.3516
64.8927	66.3202	66.5406
65.0644	66.3202	66.5406
65.0644	66.3202	66.5406
64.9785	66.3202	65.7845
65.0644	66.3202	65.7845
64.8927	66.1123	65.5955
64.8927	66.1123	65.5955
64.8927	66.1123	65.5955
64.8927	66.1123	65.5955
64.6352	66.1123	65.4064
64.5494	65.9044	65.4064
64.6352	65.9044	65.2174
64.5494	65.6965	65.0284
64.206	65.6965	65.0284
64.2918	65.4886	64.8393
64.3777	65.4886	64.8393
64.2918	65.2807	64.6503
64.1202	65.0728	64.4612
64.0343	65.0728	64.2722
64.0343	64.8649	64.2722
64.1202	64.8649	64.0832
63.9485	64.8649	64.0832
64.0343	64.8649	64.0832
64.1202	65.2807	64.2722
64.1202	65.2807	64.6503
64.4635	65.2807	64.8393
64.4635	65.2807	64.8393
64.4635	65.2807	64.6503
64.5494	65.2807	64.6503
64.5494	65.2807	64.6503
64.4635	65.0728	64.2722
64.3777	64.8649	64.2722
64.2918	64.8649	64.0832
64.206	64.657	63.8941
64.1202	64.4491	63.8941
64.0343	64.4491	63.7051
63.8627	64.2412	63.7051
63.8627	64.2412	63.7051
63.8627	64.2412	63.5161
63.9485	64.0333	63.5161
63.9485	64.0333	63.5161
63.9485	64.0333	63.327
64.1202	64.0333	63.327
64.0343	64.0333	63.327
64.0343	64.0333	63.327
64.1202	63.8254	63.138
64.0343	63.8254	63.138
63.9485	63.8254	63.138
63.8627	63.6175	62.949
63.8627	63.6175	62.949
63.691	63.6175	62.949
63.691	63.6175	62.949
63.691	63.6175	62.949
63.6052	63.6175	62.949
63.6052	63.6175	62.949
63.691	63.6175	62.949
63.8627	63.8254	63.138
63.7768	63.8254	63.138
63.8627	63.8254	63.138
64.0343	63.8254	63.138
64.0343	64.0333	63.138
64.1202	63.8254	63.138
64.206	63.8254	63.138
63.9485	63.8254	63.138
63.9485	63.8254	63.138
63.9485	63.6175	62.949
63.9485	63.6175	62.949
63.9485	63.6175	62.949
63.9485	63.6175	62.949
63.7768	63.6175	62.7599
63.8627	63.6175	62.7599
64.1202	63.6175	62.949
64.0343	63.6175	62.949
64.1202	63.8254	62.3819
64.1202	63.8254	62.3819
64.2918	63.8254	62.3819
64.3777	64.0333	62.5709
64.6352	64.2412	62.7599
64.8069	64.2412	62.7599
64.8927	64.4491	62.7599
65.1502	64.4491	62.949
65.3219	64.8649	63.138
65.4936	65.2807	63.5161
65.7511	64.8649	63.8941
66.0086	65.4886	64.2722
66.6094	65.6965	64.6503
67.0386	65.9044	65.0284
67.5536	66.1123	65.2174
68.2403	66.3202	65.4064
68.6695	66.5281	65.5955
69.0987	66.736	65.7845
69.5279	66.9439	65.9735
69.6996	66.9439	65.9735
69.9571	66.9439	67.8639
69.9571	66.9439	67.8639
69.7854	66.9439	67.6749
69.6137	66.9439	67.6749
69.8712	66.9439	67.6749
69.7854	66.9439	67.4858
69.5279	66.736	67.4858
69.3562	66.736	67.4858
69.2704	66.736	67.4858
69.0129	66.736	67.2968
68.6695	67.9834	67.2968
68.3262	67.9834	67.1078
67.897	67.7755	67.1078
67.7253	67.7755	67.1078
67.7253	67.7755	66.9187
67.6395	67.7755	66.9187
67.6395	67.7755	66.9187
67.6395	67.5676	66.9187
67.7253	67.5676	66.7297
67.6395	67.5676	66.7297
67.4678	67.3597	66.5406
67.5536	67.3597	66.5406
67.4678	67.3597	66.5406
67.382	67.3597	66.7297
67.2961	67.3597	66.7297
67.0386	67.1518	66.5406
67.1245	67.3597	66.7297
66.9528	67.3597	66.7297
67.0386	67.3597	66.7297
67.1245	67.5676	66.9187
67.382	67.5676	67.1078
67.4678	67.7755	67.1078
67.6395	67.7755	67.2968
67.4678	67.5676	67.1078
67.2103	67.3597	66.9187
67.0386	67.3597	66.9187
67.2103	67.1518	66.7297
66.867	66.736	66.5406
66.6953	66.3202	66.1626
66.6094	66.3202	65.7845
66.1803	66.1123	65.2174
66.0944	65.6965	64.8393
65.6652	65.6965	64.4612
65.2361	65.6965	64.2722
64.9785	65.6965	64.0832
65.0644	65.6965	63.8941
65.2361	65.6965	63.8941
65.2361	65.6965	63.8941
65.3219	65.6965	63.8941
65.3219	65.4886	63.8941
65.4077	65.4886	63.7051
65.4077	65.4886	63.7051
65.3219	65.4886	63.7051
65.2361	65.2807	63.7051
65.2361	65.4886	63.7051
65.3219	65.2807	63.7051
65.5794	65.4886	63.7051
65.4936	65.4886	63.7051
65.5794	65.4886	63.8941
65.5794	65.4886	63.7051
65.5794	65.4886	62.3819
65.4936	65.2807	64.2722
65.5794	65.4886	64.4612
65.8369	65.4886	64.4612
65.8369	65.4886	64.4612
65.9227	65.4886	64.6503
65.9227	65.2807	64.4612
66.0086	65.2807	64.6503
65.9227	65.4886	64.6503
66.0086	65.6965	64.6503
66.3519	68.1913	68.0529
66.6094	69.8545	68.242
66.6953	69.8545	68.431
66.867	70.2703	68.62
66.867	70.4782	68.9981
66.7811	70.2703	68.8091
66.3519	70.0624	68.431
66.1803	69.8545	68.242
65.9227	69.4387	68.0529
65.4936	69.2308	67.6749
65.5794	65.2807	67.6749
66.0086	65.2807	68.0529
66.2661	65.4886	68.8091
66.5236	65.4886	69.5652
66.867	65.4886	69.7543
66.6953	65.2807	69.3762
66.867	65.0728	69.1871
66.867	65.0728	68.9981
66.6953	65.2807	68.8091
66.5236	65.0728	68.62
66.4378	65.0728	68.0529
66.4378	65.0728	68.0529
66.2661	65.0728	67.8639
66.0944	65.0728	67.8639
66.0086	65.0728	67.8639
66.1803	65.2807	68.0529
66.5236	65.2807	68.242
66.6094	65.2807	68.431
66.5236	65.4886	68.431
66.6094	65.4886	68.62
66.4378	69.8545	68.431
66.3519	69.6466	68.431
66.2661	69.8545	68.431
66.2661	69.8545	68.431
66.0944	69.6466	68.242
66.0944	69.6466	68.0529
65.8369	69.4387	67.8639
65.7511	69.2308	67.6749
65.8369	69.0229	67.4858
65.6652	68.815	67.2968
65.3219	68.6071	62.949
65.2361	68.6071	62.7599
65.0644	68.6071	62.7599
64.9785	68.6071	62.7599
65.1502	68.815	62.7599
65.4077	68.815	62.7599
65.4077	68.815	62.5709
65.3219	68.6071	62.5709
64.9785	68.1913	62.5709
64.721	67.9834	62.3819
64.6352	63.6175	62.3819
64.4635	63.6175	62.3819
64.4635	63.6175	62.3819
64.6352	63.6175	62.3819
64.721	63.6175	62.3819
64.8927	63.8254	62.5709
64.9785	63.8254	62.7599
64.9785	64.0333	62.7599
64.6352	64.0333	62.7599
64.721	64.0333	62.949
64.3777	64.0333	62.5709
64.3777	64.0333	62.5709
64.3777	64.0333	62.7599
64.206	64.0333	62.7599
64.206	64.0333	62.7599
63.9485	64.0333	62.7599
63.9485	64.0333	62.949
64.1202	64.2412	62.949
64.5494	64.4491	62.949
64.721	64.4491	62.949
64.721	64.2412	62.5709
64.5494	64.2412	62.5709
64.2918	64.2412	62.5709
64.2918	64.2412	62.5709
64.3777	64.2412	62.5709
63.9485	64.0333	62.3819
63.9485	64.0333	62.3819
63.9485	64.0333	62.3819
64.2918	64.0333	62.3819
64.5494	64.2412	62.5709
64.8069	64.4491	63.327
65.0644	64.4491	63.5161
65.0644	64.4491	63.5161
64.9785	64.4491	63.327
64.8927	64.4491	63.327
64.8069	64.4491	63.327
64.8069	64.2412	63.327
64.8927	64.2412	63.327
64.9785	64.2412	63.327
64.9785	64.2412	63.327
64.721	64.2412	62.949
64.721	64.2412	62.949
64.721	64.2412	62.949
64.5494	64.2412	62.949
64.206	64.2412	62.949
64.206	64.2412	62.949
64.3777	64.4491	62.949
64.5494	64.657	63.138
64.5494	64.4491	63.138
64.5494	64.4491	63.138
64.4635	64.2412	63.327
64.4635	64.2412	63.327
64.2918	64.2412	63.327
64.2918	64.2412	63.327
64.4635	64.2412	63.327
64.721	64.4491	63.327
65.2361	64.8649	63.5161
65.4936	65.0728	63.7051
65.7511	65.2807	63.7051
65.8369	65.2807	63.8941
65.6652	64.657	63.5161
65.5794	64.4491	63.5161
65.4936	64.4491	63.5161
65.4936	64.657	63.5161
65.6652	64.657	63.7051
65.8369	64.8649	63.8941
65.8369	64.8649	63.7051
65.9227	64.8649	63.8941
66.0944	64.8649	63.8941
66.0944	65.0728	63.8941
66.0944	64.8649	63.8941
66.2661	65.0728	64.0832
66.2661	65.0728	64.0832
66.2661	65.2807	64.2722
66.3519	65.2807	64.4612
66.5236	65.4886	64.4612
66.4378	65.2807	64.2722
66.3519	65.4886	64.4612
66.4378	65.4886	64.4612
66.3519	65.4886	64.2722
66.3519	66.5281	63.8941
66.2661	66.3202	63.8941
66.0944	66.1123	63.7051
65.8369	66.1123	63.5161
65.6652	65.9044	63.327
65.5794	65.6965	63.138
65.4936	65.6965	62.949
65.3219	65.4886	62.949
65.4077	65.2807	62.7599
65.3219	65.2807	62.7599
65.2361	65.2807	67.1078
65.4077	65.0728	66.9187
65.6652	65.2807	67.1078
65.7511	65.0728	66.9187
65.6652	65.0728	66.7297
65.4077	64.8649	66.5406
65.4077	64.8649	66.3516
65.3219	64.657	66.1626
65.3219	64.4491	65.9735
65.3219	64.4491	65.9735
65.1502	64.4491	65.7845
65.1502	64.4491	65.7845
65.2361	64.2412	65.5955
65.2361	64.2412	65.5955
65.0644	64.0333	65.4064
64.8927	64.0333	65.2174
64.8927	63.8254	65.0284
64.721	63.6175	64.8393
64.8927	63.6175	64.8393
64.8069	63.6175	64.8393
64.8069	67.3597	64.8393
64.8927	67.3597	64.6503
64.8069	67.1518	64.6503
64.6352	66.9439	64.4612
64.4635	66.9439	64.2722
64.2918	66.736	64.0832
64.206	66.736	64.0832
64.206	66.736	64.0832
64.2918	66.736	64.2722
64.3777	66.9439	64.2722
64.2918	66.9439	64.4612
64.3777	67.1518	64.6503
64.3777	67.1518	64.6503
64.2918	67.1518	64.6503
64.0343	67.1518	64.4612
63.8627	66.9439	64.4612
63.8627	66.9439	64.2722
64.0343	66.9439	64.4612
64.0343	66.9439	64.4612
64.206	67.1518	64.4612
64.206	67.3597	64.6503
64.2918	67.3597	64.6503
64.206	67.1518	64.2722
64.206	66.9439	64.2722
64.1202	66.5281	63.8941
64.1202	66.5281	63.7051
64.0343	66.5281	63.8941
64.1202	66.3202	63.7051
64.206	66.3202	63.7051
64.2918	66.736	64.0832
64.4635	66.9439	63.8941
64.5494	67.5676	64.4612
64.5494	67.7755	64.6503
64.6352	67.7755	64.6503
64.6352	67.5676	64.4612
64.6352	67.1518	64.0832
64.5494	66.736	63.7051
64.5494	66.5281	63.5161
64.3777	66.3202	63.327
64.1202	66.1123	63.138
63.9485	65.2807	62.7599
63.691	65.0728	62.5709
63.691	64.8649	62.3819
63.6052	64.8649	62.3819
63.7768	65.0728	62.5709
63.8627	65.2807	62.7599
63.8627	65.6965	63.138
64.0343	65.9044	63.327
64.1202	66.1123	63.5161
64.1202	66.1123	63.5161
64.1202	64.8649	63.138
64.1202	64.657	63.138
64.2918	64.657	63.138
64.3777	64.657	63.138
64.3777	64.8649	63.327
64.5494	65.2807	63.7051
64.721	65.4886	63.8941
64.6352	65.4886	63.8941
64.3777	65.2807	63.7051
64.3777	65.0728	63.7051
64.1202	64.8649	63.5161
64.0343	64.8649	63.5161
64.206	64.657	63.5161
64.0343	64.657	63.7051
64.206	65.0728	64.0832
64.5494	65.4886	64.6503
64.9785	66.3202	65.5955
65.4077	66.9439	66.1626
65.4077	67.1518	66.3516
65.4077	67.1518	66.3516
65.3219	66.9439	66.3516
65.1502	66.736	66.1626
65.0644	66.5281	66.1626
64.8927	66.5281	66.3516
65.1502	66.9439	66.7297
65.3219	67.1518	66.9187
65.5794	67.3597	67.1078
65.6652	67.5676	67.1078
65.6652	67.5676	67.1078
65.7511	67.5676	67.2968
65.6652	67.3597	67.1078
65.6652	67.3597	66.9187
65.4077	66.9439	66.7297
65.0644	66.5281	66.5406
64.8927	66.5281	66.3516
64.8927	66.5281	66.3516
65.2361	66.736	66.5406
65.5794	67.1518	66.9187
65.6652	67.1518	66.9187
65.5794	66.9439	66.7297
65.4077	66.736	66.3516
65.3219	66.5281	66.1626
64.9785	66.1123	65.5955
64.8069	65.9044	65.2174
64.4635	65.0728	64.4612
64.3777	64.8649	63.8941
64.1202	64.4491	63.138
63.8627	64.0333	62.7599
63.7768	63.8254	62.5709
63.6052	63.6175	62.3819
63.6052	63.6175	62.3819
63.8627	63.8254	62.5709
64.1202	64.2412	62.949
64.4635	64.657	63.327
64.6352	65.0728	63.7051
64.721	65.2807	63.7051
64.6352	65.0728	63.8941
64.6352	64.8649	63.8941
64.5494	64.657	63.7051
64.4635	64.4491	63.5161
64.4635	64.4491	63.5161
64.4635	64.4491	63.5161
64.6352	64.657	63.5161
64.721	64.657	63.7051
65.0644	64.8649	63.8941
65.3219	65.2807	64.0832
65.4936	65.4886	64.4612
65.4936	65.6965	64.4612
65.4077	65.6965	64.4612
65.4077	65.6965	64.4612
65.4077	65.4886	64.4612
65.4077	65.4886	64.4612
65.3219	65.4886	64.4612
65.2361	65.4886	64.2722
65.2361	65.2807	64.0832
65.2361	65.2807	64.0832
65.1502	65.0728	64.0832
65.0644	65.0728	63.8941
65.0644	65.2807	64.0832
65.1502	65.2807	64.0832
65.2361	65.4886	64.2722
65.1502	65.4886	64.2722
64.9785	65.2807	64.0832
64.8927	65.2807	64.0832
64.9785	65.2807	63.8941
64.9785	65.0728	63.8941
64.8927	64.8649	63.7051
64.9785	64.8649	63.7051
65.0644	64.8649	63.7051
65.1502	64.8649	63.7051
65.0644	64.8649	63.7051
65.0644	64.8649	63.7051
65.0644	64.657	63.5161
64.9785	64.657	63.5161
64.9785	64.657	63.8941
64.8927	64.657	64.0832
64.9785	64.657	64.2722
64.8927	64.657	64.2722
65.0644	64.8649	64.2722
65.1502	64.8649	64.4612
65.1502	65.0728	64.6503
65.0644	64.8649	64.4612
64.9785	64.657	64.2722
64.8927	64.4491	64.0832
64.8927	64.4491	64.0832
64.5494	64.0333	63.7051
64.3777	63.8254	63.327
64.2918	63.6175	63.138
64.5494	63.8254	63.327
64.721	63.8254	63.327
64.8069	63.8254	63.327
64.8927	64.4491	63.327
65.0644	64.657	63.327
65.0644	64.657	63.327
65.3219	64.657	63.5161
65.4936	64.8649	63.7051
65.6652	65.4886	64.0832
65.8369	65.6965	64.4612
65.7511	65.9044	64.4612
65.6652	65.6965	64.4612
65.4936	65.4886	64.2722
65.4936	65.4886	64.2722
65.4077	65.6965	64.2722
65.4936	65.9044	64.4612
65.4077	65.9044	64.4612
65.3219	65.6965	64.2722
65.2361	65.6965	64.4612
65.1502	65.6965	64.4612
65.0644	65.9044	64.4612
65.0644	65.6965	64.4612
65.0644	65.6965	64.2722
65.0644	65.4886	64.2722
65.0644	65.4886	64.0832
65.0644	65.2807	63.8941
64.8927	65.0728	63.7051
64.721	64.8649	63.5161
64.8927	65.0728	63.7051
65.0644	65.0728	63.8941
65.0644	65.2807	64.0832
65.2361	65.4886	64.2722
65.2361	65.6965	63.327
65.2361	65.6965	63.138
65.0644	65.4886	62.949
64.8927	65.2807	62.7599
64.5494	65.0728	62.5709
64.3777	64.8649	62.3819
64.2918	64.8649	62.3819
64.3777	64.8649	62.3819
64.8069	65.2807	62.7599
65.0644	65.4886	63.138
65.0644	66.1123	64.0832
65.0644	66.1123	64.0832
65.0644	65.9044	63.8941
64.8927	65.6965	63.7051
64.6352	65.4886	63.5161
64.6352	65.2807	63.327
64.3777	65.0728	63.138
64.206	64.8649	62.949
64.1202	64.657	62.7599
64.0343	64.657	62.7599
64.1202	64.0333	62.5709
63.9485	63.8254	62.3819
63.7768	63.6175	62.3819
63.6052	63.6175	62.3819
63.8627	64.0333	62.5709
63.9485	64.4491	62.949
64.206	64.8649	63.327
64.2918	64.8649	63.327
64.0343	64.8649	63.327
64.1202	64.657	63.138
63.9485	64.4491	63.327
64.0343	64.657	63.327
64.1202	64.657	63.5161
64.206	64.8649	63.5161
64.2918	64.8649	63.7051
64.3777	65.0728	63.7051
64.3777	64.8649	63.7051
64.3777	65.0728	63.8941
64.4635	65.0728	63.8941
64.3777	65.0728	63.7051
64.3777	65.6965	63.7051
64.3777	65.6965	63.7051
64.5494	65.9044	63.8941
64.5494	66.1123	64.0832
64.6352	66.1123	64.0832
64.721	65.9044	63.8941
64.721	65.6965	63.7051
64.721	65.6965	63.7051
64.8069	65.6965	63.7051
64.721	65.6965	63.7051
64.721	65.6965	63.7051
64.6352	65.6965	63.7051
64.4635	65.4886	63.5161
64.2918	65.2807	63.5161
64.206	65.0728	63.327
64.1202	65.0728	63.138
64.206	65.0728	63.138
64.206	64.8649	63.138
64.206	65.0728	63.138
[truncated: 12,001 more rows]
